# Supplementary material for: [6-(4-Bromo­phen­yl)-2,2′-bipyridine-κ2 N,N′](tricyclo­hexyl­phosphine-κP)copper(I) tetra­fluoridoborate
Source: Acta Crystallogr Sect E Struct Rep Online. 2010 Jan 30;66(Pt 2):m219. doi: 10.1107/S1600536810002965 (PMC2979668; doi:10.1107/S1600536810002965)
Supplement: Supplementary file 1 [file e-66-0m219-sup1.cif]

##############################################################################
###                                                                        ###
###        Electronic paper (Acta Crystallographica Section E)             ###
###                                                                        ###
##############################################################################
#                                                                            #
# This CIF contains the data in a paper accepted for publication in Acta     #
# Crystallographica Section E. It conforms to the requirements of Notes      #
# for Authors for Section E, and has been peer reviewed under the auspices   #
# of the IUCr Commission on Journals.                                        #
#                                                                            #
# Full details of the Crystallographic Information File format               #
# are given in the paper "The Crystallographic Information File (CIF):       #
# a New Standard Archive File for Crystallography" by S. R. Hall, F. H.      #
# Allen and I. D. Brown [Acta Cryst. (1991), A47, 655-685].                  #
#                                                                            #
# The current version of the core CIF dictionary is obtainable from          #
# ftp://ftp.iucr.org/pub/cif_core.dic. The current version number is 2.4.    #
#                                                                            #
# Software is freely available for graphical display of the structure(s) in  #
# this CIF.  For information consult the CIF home page http://www.iucr.org/  #
# cif/home.html                                                              #
#                                                                            #
# This file may be used for bona fide research purposes within the           #
# scientific community so long as proper attribution is given to the journal # 
# article from which it was obtained.                                        #
#                                                                            #
##############################################################################
                                             
data_global
_audit_creation_method     'form.cif (version 2.0)'
_journal_data_validation_number     ?
_journal_date_recd_electronic     2010-01-14
_journal_date_accepted     2010-01-24
_journal_name_full     'Acta Crystallographica, Section E'
_journal_year     2010
_journal_volume     66
_journal_issue      2
_journal_page_first     m219
_journal_page_last     m219
_journal_paper_category     QM
_journal_coeditor_code     HG2631
_publ_contact_author_name     'Xi-Long Peng'
_publ_contact_author_address
;
School of Environmental and Chemical Engineering
Nanchang University
Nanchang, 330031,
People's Republic of China
;
_publ_contact_author_email     'jeff_xg@sohu.com'
_publ_contact_author_fax     '86-791-3969583'
_publ_contact_author_phone     '86-791-3969583'
_publ_section_title
;\
[6-(4-Bromophenyl)-2,2'-bipyridine-\k^2^<i>N</i>,<i>N</i>']\
(tricyclohexylphosphine-\k<i>P</i>)copper(I) tetrafluoridoborate
;
loop_
    _publ_author_name
    _publ_author_footnote
    _publ_author_address
    'Xi-Long Peng' ?
;
School of Environmental and Chemical Engineering
Nanchang University
Nanchang 330031,
People's Republic of China
;
data_I
_audit_creation_method     SHELXL-97
_chemical_name_systematic
;
[6-(4-Bromophenyl)-2,2'-bipyridine-
\k^2^<i>N</i>,<i>N</i>'](tricyclohexylphosphine-\k<i>P</i>)copper(I)
tetrafluoridoborate
;
_chemical_name_common     ?
_chemical_formula_moiety     ?
_chemical_formula_sum     'C34 H44 B Br Cu F4 N2 P'
_chemical_formula_iupac     '[Cu (C16 H11 Br N2) (C18 H33 P)] B F4'
_chemical_formula_weight     741.94
_chemical_melting_point     ?
_symmetry_cell_setting     monoclinic
_symmetry_space_group_name_H-M     'P 21/n'
_symmetry_space_group_name_Hall     '-P 2yn'
loop_
    _symmetry_equiv_pos_as_xyz
    'x, y, z'
    '-x+1/2, y+1/2, -z+1/2'
    '-x, -y, -z'
    'x-1/2, -y-1/2, z-1/2'
_cell_length_a     9.8950(8)
_cell_length_b     20.2114(17)
_cell_length_c     17.3317(14)
_cell_angle_alpha     90.00
_cell_angle_beta     93.0100(10)
_cell_angle_gamma     90.00
_cell_volume     3461.4(5)
_cell_formula_units_Z     4
_cell_measurement_reflns_used     892
_cell_measurement_theta_min     2.2
_cell_measurement_theta_max     25.8
_cell_measurement_temperature     293(2)
_exptl_crystal_description     block
_exptl_crystal_colour     yellow
_exptl_crystal_size_max     0.45
_exptl_crystal_size_mid     0.30
_exptl_crystal_size_min     0.20
_exptl_crystal_density_diffrn     1.424
_exptl_crystal_density_meas     ?
_exptl_crystal_density_method     'not measured'
_exptl_crystal_F_000     1528
_exptl_absorpt_coefficient_mu     1.879
_exptl_absorpt_correction_type     multi-scan
_exptl_absorpt_process_details     '(SADABS; Bruker, 2001)'
_exptl_absorpt_correction_T_min     0.514
_exptl_absorpt_correction_T_max     0.687
_exptl_special_details
;
;
_diffrn_ambient_temperature     298
_diffrn_radiation_type     MoK\a
_diffrn_radiation_wavelength     0.71073
_diffrn_radiation_source     'fine-focus sealed tube'
_diffrn_radiation_monochromator     graphite
_diffrn_measurement_device_type     'Bruker SMART CCD area-detector'
_diffrn_measurement_method     'phi and omega scans'
_diffrn_detector_area_resol_mean     ?
_diffrn_reflns_number     26011
_diffrn_reflns_av_R_equivalents     0.0425
_diffrn_reflns_av_sigmaI/netI     0.0746
_diffrn_reflns_theta_min     2.02
_diffrn_reflns_theta_max     28.28
_diffrn_reflns_theta_full     25.00
_diffrn_measured_fraction_theta_max     0.949
_diffrn_measured_fraction_theta_full     0.978
_diffrn_reflns_limit_h_min     -13
_diffrn_reflns_limit_h_max     13
_diffrn_reflns_limit_k_min     -26
_diffrn_reflns_limit_k_max     26
_diffrn_reflns_limit_l_min     -23
_diffrn_reflns_limit_l_max     21
_diffrn_standards_number     ?
_diffrn_standards_interval_count     ?
_diffrn_standards_interval_time     ?
_diffrn_standards_decay_%     ?
_refine_special_details
;
Refinement of <i>F</i>^2^ against ALL reflections. The weighted <i>R</i>-factor
wR and goodness of fit <i>S</i> are based on <i>F</i>^2^, conventional
<i>R</i>-factors <i>R</i> are based on <i>F</i>, with <i>F</i> set to zero for
negative <i>F</i>^2^. The threshold expression of <i>F</i>^2^ >
\s(<i>F</i>^2^) is used only for calculating <i>R</i>-factors(gt) etc. and is
not relevant to the choice of reflections for refinement. <i>R</i>-factors
based on <i>F</i>^2^ are statistically about twice as large as those based on
<i>F</i>, and <i>R</i>- factors based on ALL data will be even larger.
;
_reflns_number_total     8150
_reflns_number_gt     4532
_reflns_threshold_expression     I>2sigma(I)
_refine_ls_structure_factor_coef     Fsqd
_refine_ls_matrix_type     full
_refine_ls_R_factor_all     0.1058
_refine_ls_R_factor_gt     0.0506
_refine_ls_wR_factor_gt     0.1279
_refine_ls_wR_factor_ref     0.1509
_refine_ls_goodness_of_fit_ref     1.020
_refine_ls_restrained_S_all     1.020
_refine_ls_number_reflns     8150
_refine_ls_number_parameters     398
_refine_ls_number_restraints     0
_refine_ls_hydrogen_treatment     constr
_refine_ls_weighting_scheme     calc
_refine_ls_weighting_details
         'calc w=1/[\s^2^(Fo^2^)+(0.0590P)^2^+1.0457P] where P=(Fo^2^+2Fc^2^)/3'
_atom_sites_solution_hydrogens     geom
_atom_sites_solution_primary     direct
_atom_sites_solution_secondary     difmap
_refine_ls_shift/su_max     0.012
_refine_ls_shift/su_mean     0.002
_refine_diff_density_max     0.361
_refine_diff_density_min     -0.698
_refine_ls_extinction_method     none
_refine_ls_extinction_coef     ?
loop_
    _atom_type_symbol
    _atom_type_description
    _atom_type_scat_dispersion_real
    _atom_type_scat_dispersion_imag
    _atom_type_scat_source
    'C' 'C' 0.0033 0.0016
                         'International Tables Vol C Tables 4.2.6.8 and 6.1.1.4'
    'H' 'H' 0.0000 0.0000
                         'International Tables Vol C Tables 4.2.6.8 and 6.1.1.4'
    'B' 'B' 0.0013 0.0007
                         'International Tables Vol C Tables 4.2.6.8 and 6.1.1.4'
    'N' 'N' 0.0061 0.0033
                         'International Tables Vol C Tables 4.2.6.8 and 6.1.1.4'
    'F' 'F' 0.0171 0.0103
                         'International Tables Vol C Tables 4.2.6.8 and 6.1.1.4'
    'P' 'P' 0.1023 0.0942
                         'International Tables Vol C Tables 4.2.6.8 and 6.1.1.4'
    'Cu' 'Cu' 0.3201 1.2651
                         'International Tables Vol C Tables 4.2.6.8 and 6.1.1.4'
    'Br' 'Br' -0.2901 2.4595
                         'International Tables Vol C Tables 4.2.6.8 and 6.1.1.4'
_computing_data_collection     'SMART (Bruker, 1998)'
_computing_cell_refinement     'SAINT (Bruker, 1998)'
_computing_data_reduction     'SAINT (Bruker, 1998)'
_computing_structure_solution     'SHELXS97 (Sheldrick, 2008)'
_computing_structure_refinement     'SHELXL97 (Sheldrick, 2008)'
_computing_molecular_graphics     'SHELXTL (Sheldrick, 2008)'
_computing_publication_material     'SHELXTL (Sheldrick, 2008)'
loop_
    _atom_site_type_symbol
    _atom_site_label
    _atom_site_fract_x
    _atom_site_fract_y
    _atom_site_fract_z
    _atom_site_U_iso_or_equiv
    _atom_site_adp_type
    _atom_site_calc_flag
    _atom_site_refinement_flags
    _atom_site_occupancy
    _atom_site_disorder_assembly
    _atom_site_disorder_group
    Cu Cu1 0.68710(4) 0.11177(2) 0.13751(2) 0.05341(15) Uani d . 1 . .
    P P1 0.77547(9) 0.19570(4) 0.20113(5) 0.0467(2) Uani d . 1 . .
    Br Br1 0.78459(6) 0.00217(4) 0.49674(3) 0.1190(3) Uani d . 1 . .
    N N2 0.4943(3) 0.07131(12) 0.14102(15) 0.0469(6) Uani d . 1 . .
    N N1 0.6442(3) 0.09700(14) 0.02248(16) 0.0542(7) Uani d . 1 . .
    C C1 0.8915(5) 0.24251(19) 0.1413(3) 0.0848(14) Uani d . 1 . .
    H H1A 0.9664 0.2341 0.1792 0.102 Uiso calc R 1 . .
    C C2 0.9125(5) 0.3136(2) 0.1498(3) 0.0845(13) Uani d . 1 . .
    H H2A 0.9489 0.3218 0.2020 0.101 Uiso calc R 1 . .
    H H2B 0.8248 0.3350 0.1446 0.101 Uiso calc R 1 . .
    C C3 1.0017(6) 0.3458(2) 0.0961(4) 0.117(2) Uani d . 1 . .
    H H3A 0.9493 0.3805 0.0700 0.140 Uiso calc R 1 . .
    H H3B 1.0730 0.3675 0.1272 0.140 Uiso calc R 1 . .
    C C4 1.0649(6) 0.3095(3) 0.0385(3) 0.118(2) Uani d . 1 . .
    H H4A 1.1614 0.3176 0.0454 0.142 Uiso calc R 1 . .
    H H4B 1.0355 0.3286 -0.0110 0.142 Uiso calc R 1 . .
    C C5 1.0469(5) 0.2393(3) 0.0321(3) 0.0971(16) Uani d . 1 . .
    H H5A 1.1355 0.2189 0.0382 0.117 Uiso calc R 1 . .
    H H5B 1.0120 0.2298 -0.0201 0.117 Uiso calc R 1 . .
    C C6 0.9594(6) 0.2066(2) 0.0848(3) 0.1063(19) Uani d . 1 . .
    H H6A 0.8906 0.1834 0.0535 0.128 Uiso calc R 1 . .
    H H6B 1.0135 0.1731 0.1121 0.128 Uiso calc R 1 . .
    C C7 0.6381(3) 0.25423(16) 0.22294(19) 0.0517(8) Uani d . 1 . .
    H H7A 0.6789 0.2952 0.2435 0.062 Uiso calc R 1 . .
    C C8 0.5519(4) 0.2706(2) 0.1495(2) 0.0724(11) Uani d . 1 . .
    H H8A 0.6081 0.2920 0.1127 0.087 Uiso calc R 1 . .
    H H8B 0.5174 0.2299 0.1263 0.087 Uiso calc R 1 . .
    C C13 0.8643(3) 0.17867(16) 0.29569(18) 0.0515(8) Uani d . 1 . .
    H H13A 0.7983 0.1551 0.3257 0.062 Uiso calc R 1 . .
    C C24 0.4262(4) 0.07942(15) 0.07240(19) 0.0509(8) Uani d . 1 . .
    C C28 0.4265(3) 0.05544(15) 0.2040(2) 0.0510(8) Uani d . 1 . .
    C C29 0.5105(4) 0.04185(16) 0.27528(19) 0.0510(8) Uani d . 1 . .
    C C23 0.5110(4) 0.09002(15) 0.00546(19) 0.0517(8) Uani d . 1 . .
    C C33 0.7185(4) 0.00015(19) 0.3355(2) 0.0668(10) Uani d . 1 . .
    H H33A 0.8025 -0.0200 0.3318 0.080 Uiso calc R 1 . .
    F F2 0.8170(3) -0.09236(13) 0.17853(19) 0.1044(9) Uani d . 1 . .
    C C19 0.7271(4) 0.10229(19) -0.0355(2) 0.0651(10) Uani d . 1 . .
    H H19A 0.8196 0.1055 -0.0237 0.078 Uiso calc R 1 . .
    C C34 0.6373(4) 0.01317(17) 0.2707(2) 0.0583(9) Uani d . 1 . .
    H H34A 0.6680 0.0025 0.2224 0.070 Uiso calc R 1 . .
    C C22 0.4591(4) 0.09145(17) -0.0705(2) 0.0631(10) Uani d . 1 . .
    H H22A 0.3664 0.0878 -0.0817 0.076 Uiso calc R 1 . .
    C C27 0.2865(4) 0.05087(18) 0.1998(2) 0.0635(10) Uani d . 1 . .
    H H27A 0.2403 0.0409 0.2437 0.076 Uiso calc R 1 . .
    C C32 0.6723(5) 0.0178(2) 0.4065(2) 0.0713(11) Uani d . 1 . .
    C C12 0.5487(4) 0.22462(19) 0.2837(2) 0.0649(10) Uani d . 1 . .
    H H12A 0.5164 0.1816 0.2663 0.078 Uiso calc R 1 . .
    H H12B 0.6024 0.2184 0.3316 0.078 Uiso calc R 1 . .
    C C18 0.9811(4) 0.1305(2) 0.2887(2) 0.0670(10) Uani d . 1 . .
    H H18A 0.9492 0.0916 0.2606 0.080 Uiso calc R 1 . .
    H H18B 1.0508 0.1511 0.2596 0.080 Uiso calc R 1 . .
    C C14 0.9064(5) 0.23832(19) 0.3445(2) 0.0720(11) Uani d . 1 . .
    H H14A 0.9728 0.2639 0.3181 0.086 Uiso calc R 1 . .
    H H14B 0.8282 0.2663 0.3512 0.086 Uiso calc R 1 . .
    C C30 0.4678(4) 0.05694(17) 0.3477(2) 0.0625(10) Uani d . 1 . .
    H H30A 0.3826 0.0755 0.3520 0.075 Uiso calc R 1 . .
    C C17 1.0409(5) 0.1100(2) 0.3669(2) 0.0748(11) Uani d . 1 . .
    H H17A 1.1191 0.0820 0.3602 0.090 Uiso calc R 1 . .
    H H17B 0.9747 0.0843 0.3934 0.090 Uiso calc R 1 . .
    C C26 0.2172(4) 0.06113(19) 0.1308(2) 0.0696(11) Uani d . 1 . .
    H H26A 0.1232 0.0588 0.1277 0.084 Uiso calc R 1 . .
    C C20 0.6821(5) 0.10323(18) -0.1120(2) 0.0718(11) Uani d . 1 . .
    H H20A 0.7427 0.1071 -0.1510 0.086 Uiso calc R 1 . .
    F F1 0.8562(3) 0.00766(13) 0.12988(18) 0.1024(9) Uani d . 1 . .
    B B1 0.9142(5) -0.0521(3) 0.1505(3) 0.0689(12) Uani d . 1 . .
    C C15 0.9660(6) 0.2171(2) 0.4231(2) 0.0899(15) Uani d . 1 . .
    H H15A 0.9973 0.2559 0.4519 0.108 Uiso calc R 1 . .
    H H15B 0.8963 0.1960 0.4518 0.108 Uiso calc R 1 . .
    C C31 0.5477(5) 0.04533(19) 0.4138(2) 0.0697(11) Uani d . 1 . .
    H H31A 0.5174 0.0560 0.4621 0.084 Uiso calc R 1 . .
    C C25 0.2863(4) 0.07504(19) 0.0657(2) 0.0656(10) Uani d . 1 . .
    H H25A 0.2400 0.0813 0.0182 0.079 Uiso calc R 1 . .
    C C21 0.5465(5) 0.09833(18) -0.1291(2) 0.0731(12) Uani d . 1 . .
    H H21A 0.5131 0.0996 -0.1803 0.088 Uiso calc R 1 . .
    F F4 1.0131(3) -0.04289(16) 0.20553(19) 0.1233(11) Uani d . 1 . .
    C C11 0.4289(4) 0.2684(2) 0.2986(3) 0.0807(12) Uani d . 1 . .
    H H11A 0.4609 0.3092 0.3227 0.097 Uiso calc R 1 . .
    H H11B 0.3715 0.2462 0.3342 0.097 Uiso calc R 1 . .
    F F3 0.9654(4) -0.07998(18) 0.08765(19) 0.1367(12) Uani d . 1 . .
    C C16 1.0830(5) 0.1695(2) 0.4158(3) 0.0908(14) Uani d . 1 . .
    H H16A 1.1148 0.1548 0.4668 0.109 Uiso calc R 1 . .
    H H16B 1.1569 0.1922 0.3925 0.109 Uiso calc R 1 . .
    C C10 0.3467(5) 0.2845(3) 0.2250(3) 0.1079(19) Uani d . 1 . .
    H H10A 0.3059 0.2443 0.2039 0.130 Uiso calc R 1 . .
    H H10B 0.2745 0.3148 0.2365 0.130 Uiso calc R 1 . .
    C C9 0.4344(5) 0.3154(3) 0.1659(3) 0.0993(16) Uani d . 1 . .
    H H9A 0.4686 0.3576 0.1850 0.119 Uiso calc R 1 . .
    H H9B 0.3805 0.3234 0.1184 0.119 Uiso calc R 1 . .
loop_
    _atom_site_aniso_label
    _atom_site_aniso_U_11
    _atom_site_aniso_U_22
    _atom_site_aniso_U_33
    _atom_site_aniso_U_12
    _atom_site_aniso_U_13
    _atom_site_aniso_U_23
    Cu1 0.0505(3) 0.0598(3) 0.0497(3) -0.0065(2) 0.00034(18) -0.00971(18)
    P1 0.0461(5) 0.0488(5) 0.0448(5) -0.0027(4) -0.0008(4) -0.0016(4)
    Br1 0.1016(5) 0.1800(6) 0.0738(4) -0.0118(4) -0.0103(3) 0.0430(3)
    N2 0.0463(16) 0.0445(14) 0.0495(16) -0.0020(12) -0.0010(13) -0.0071(11)
    N1 0.0588(19) 0.0575(17) 0.0464(15) -0.0013(14) 0.0040(14) -0.0103(12)
    C1 0.104(4) 0.055(2) 0.100(3) -0.006(2) 0.050(3) 0.005(2)
    C2 0.103(4) 0.061(2) 0.091(3) -0.020(2) 0.021(3) 0.004(2)
    C3 0.128(5) 0.071(3) 0.158(6) -0.007(3) 0.062(4) 0.027(3)
    C4 0.131(5) 0.112(4) 0.117(4) -0.028(4) 0.056(4) 0.021(3)
    C5 0.106(4) 0.097(4) 0.092(3) 0.006(3) 0.043(3) 0.017(3)
    C6 0.131(5) 0.083(3) 0.111(4) -0.030(3) 0.065(4) -0.021(3)
    C7 0.048(2) 0.0499(18) 0.0562(19) 0.0000(15) -0.0035(15) -0.0059(15)
    C8 0.066(3) 0.086(3) 0.064(2) 0.014(2) -0.009(2) -0.004(2)
    C13 0.053(2) 0.0535(19) 0.0472(19) -0.0032(16) -0.0035(15) -0.0024(14)
    C24 0.052(2) 0.0411(17) 0.058(2) 0.0029(15) -0.0029(16) -0.0088(14)
    C28 0.051(2) 0.0431(18) 0.060(2) 0.0009(15) 0.0083(16) -0.0058(15)
    C29 0.053(2) 0.0465(18) 0.054(2) -0.0054(16) 0.0124(16) -0.0032(14)
    C23 0.059(2) 0.0389(17) 0.056(2) -0.0003(15) -0.0055(17) -0.0051(14)
    C33 0.059(2) 0.074(3) 0.068(3) 0.0010(19) 0.008(2) 0.0142(19)
    F2 0.0653(16) 0.0881(17) 0.160(3) -0.0037(14) 0.0074(17) 0.0175(17)
    C19 0.069(3) 0.072(2) 0.054(2) -0.0079(19) 0.0067(19) -0.0102(17)
    C34 0.057(2) 0.061(2) 0.058(2) -0.0032(18) 0.0107(18) -0.0006(16)
    C22 0.074(3) 0.057(2) 0.056(2) 0.0006(18) -0.0167(19) -0.0014(16)
    C27 0.053(2) 0.066(2) 0.073(3) 0.0020(18) 0.014(2) -0.0090(18)
    C32 0.078(3) 0.078(3) 0.059(2) -0.014(2) 0.001(2) 0.0165(19)
    C12 0.063(2) 0.064(2) 0.069(2) 0.0038(19) 0.0127(19) -0.0100(18)
    C18 0.063(3) 0.078(3) 0.059(2) 0.012(2) -0.0071(19) 0.0004(18)
    C14 0.092(3) 0.061(2) 0.061(2) 0.001(2) -0.022(2) -0.0081(18)
    C30 0.065(2) 0.061(2) 0.063(2) 0.0029(18) 0.0165(19) -0.0004(17)
    C17 0.069(3) 0.088(3) 0.067(3) 0.019(2) -0.006(2) 0.009(2)
    C26 0.045(2) 0.073(3) 0.091(3) -0.0029(19) 0.003(2) -0.006(2)
    C20 0.101(4) 0.061(2) 0.054(2) -0.008(2) 0.012(2) -0.0045(17)
    F1 0.104(2) 0.0866(17) 0.118(2) 0.0332(15) 0.0251(17) 0.0238(15)
    B1 0.051(3) 0.076(3) 0.081(3) 0.007(2) 0.009(2) 0.000(2)
    C15 0.133(4) 0.078(3) 0.055(2) 0.000(3) -0.028(3) -0.004(2)
    C31 0.087(3) 0.071(2) 0.052(2) -0.008(2) 0.014(2) 0.0030(18)
    C25 0.055(2) 0.063(2) 0.077(3) 0.0020(18) -0.0142(19) -0.0041(19)
    C21 0.117(4) 0.054(2) 0.046(2) 0.001(2) -0.012(2) -0.0041(16)
    F4 0.099(2) 0.130(2) 0.135(3) -0.0346(19) -0.0452(19) 0.0268(19)
    C11 0.062(3) 0.095(3) 0.085(3) 0.009(2) 0.012(2) -0.024(2)
    F3 0.137(3) 0.155(3) 0.121(3) 0.051(2) 0.036(2) -0.024(2)
    C16 0.083(3) 0.108(4) 0.077(3) -0.010(3) -0.032(2) 0.016(3)
    C10 0.059(3) 0.156(5) 0.108(4) 0.033(3) -0.009(3) -0.044(4)
    C9 0.086(4) 0.121(4) 0.087(3) 0.047(3) -0.027(3) -0.014(3)
_geom_special_details
;
All esds (except the esd in the dihedral angle between two l.s. planes) are
estimated using the full covariance matrix. The cell esds are taken into
account individually in the estimation of esds in distances, angles and
torsion angles; correlations between esds in cell parameters are only used
when they are defined by crystal symmetry. An approximate (isotropic)
treatment of cell esds is used for estimating esds involving l.s. planes.
;
loop_
    _geom_bond_atom_site_label_1
    _geom_bond_atom_site_label_2
    _geom_bond_site_symmetry_2
    _geom_bond_distance
    _geom_bond_publ_flag
    Cu1 N1 . 2.038(3) ?
    Cu1 N2 . 2.080(3) ?
    Cu1 P1 . 2.1811(9) ?
    P1 C1 . 1.848(4) ?
    P1 C13 . 1.851(3) ?
    P1 C7 . 1.855(3) ?
    Br1 C32 . 1.896(4) ?
    N2 C24 . 1.346(4) ?
    N2 C28 . 1.349(4) ?
    N1 C19 . 1.335(4) ?
    N1 C23 . 1.342(4) ?
    C1 C6 . 1.416(5) ?
    C1 C2 . 1.457(5) ?
    C1 H1A . 0.9800 ?
    C2 C3 . 1.468(6) ?
    C2 H2A . 0.9700 ?
    C2 H2B . 0.9700 ?
    C3 C4 . 1.412(7) ?
    C3 H3A . 0.9700 ?
    C3 H3B . 0.9700 ?
    C4 C5 . 1.434(7) ?
    C4 H4A . 0.9700 ?
    C4 H4B . 0.9700 ?
    C5 C6 . 1.451(6) ?
    C5 H5A . 0.9700 ?
    C5 H5B . 0.9700 ?
    C6 H6A . 0.9700 ?
    C6 H6B . 0.9700 ?
    C7 C12 . 1.532(5) ?
    C7 C8 . 1.531(5) ?
    C7 H7A . 0.9800 ?
    C8 C9 . 1.512(6) ?
    C8 H8A . 0.9700 ?
    C8 H8B . 0.9700 ?
    C13 C14 . 1.519(5) ?
    C13 C18 . 1.520(5) ?
    C13 H13A . 0.9800 ?
    C24 C25 . 1.385(5) ?
    C24 C23 . 1.483(5) ?
    C28 C27 . 1.386(5) ?
    C28 C29 . 1.479(5) ?
    C29 C30 . 1.379(5) ?
    C29 C34 . 1.388(5) ?
    C23 C22 . 1.389(5) ?
    C33 C34 . 1.372(5) ?
    C33 C32 . 1.382(6) ?
    C33 H33A . 0.9300 ?
    F2 B1 . 1.368(5) ?
    C19 C20 . 1.376(5) ?
    C19 H19A . 0.9300 ?
    C34 H34A . 0.9300 ?
    C22 C21 . 1.375(6) ?
    C22 H22A . 0.9300 ?
    C27 C26 . 1.362(5) ?
    C27 H27A . 0.9300 ?
    C32 C31 . 1.365(6) ?
    C12 C11 . 1.512(5) ?
    C12 H12A . 0.9700 ?
    C12 H12B . 0.9700 ?
    C18 C17 . 1.507(5) ?
    C18 H18A . 0.9700 ?
    C18 H18B . 0.9700 ?
    C14 C15 . 1.518(5) ?
    C14 H14A . 0.9700 ?
    C14 H14B . 0.9700 ?
    C30 C31 . 1.377(6) ?
    C30 H30A . 0.9300 ?
    C17 C16 . 1.519(6) ?
    C17 H17A . 0.9700 ?
    C17 H17B . 0.9700 ?
    C26 C25 . 1.380(5) ?
    C26 H26A . 0.9300 ?
    C20 C21 . 1.362(6) ?
    C20 H20A . 0.9300 ?
    F1 B1 . 1.376(5) ?
    B1 F4 . 1.343(6) ?
    B1 F3 . 1.349(5) ?
    C15 C16 . 1.515(7) ?
    C15 H15A . 0.9700 ?
    C15 H15B . 0.9700 ?
    C31 H31A . 0.9300 ?
    C25 H25A . 0.9300 ?
    C21 H21A . 0.9300 ?
    C11 C10 . 1.512(7) ?
    C11 H11A . 0.9700 ?
    C11 H11B . 0.9700 ?
    C16 H16A . 0.9700 ?
    C16 H16B . 0.9700 ?
    C10 C9 . 1.513(7) ?
    C10 H10A . 0.9700 ?
    C10 H10B . 0.9700 ?
    C9 H9A . 0.9700 ?
    C9 H9B . 0.9700 ?
loop_
    _geom_angle_atom_site_label_1
    _geom_angle_atom_site_label_2
    _geom_angle_atom_site_label_3
    _geom_angle_site_symmetry_1
    _geom_angle_site_symmetry_3
    _geom_angle
    _geom_angle_publ_flag
    N1 Cu1 N2 . . 80.02(11) ?
    N1 Cu1 P1 . . 131.74(8) ?
    N2 Cu1 P1 . . 129.43(7) ?
    C1 P1 C13 . . 108.2(2) ?
    C1 P1 C7 . . 105.74(18) ?
    C13 P1 C7 . . 104.91(15) ?
    C1 P1 Cu1 . . 111.03(15) ?
    C13 P1 Cu1 . . 117.53(11) ?
    C7 P1 Cu1 . . 108.68(11) ?
    C24 N2 C28 . . 119.8(3) ?
    C24 N2 Cu1 . . 110.1(2) ?
    C28 N2 Cu1 . . 127.8(2) ?
    C19 N1 C23 . . 118.5(3) ?
    C19 N1 Cu1 . . 128.3(3) ?
    C23 N1 Cu1 . . 112.5(2) ?
    C6 C1 C2 . . 120.3(4) ?
    C6 C1 P1 . . 117.2(3) ?
    C2 C1 P1 . . 122.5(3) ?
    C6 C1 H1A . . 90.3 ?
    C2 C1 H1A . . 90.3 ?
    P1 C1 H1A . . 90.3 ?
    C1 C2 C3 . . 117.5(4) ?
    C1 C2 H2A . . 107.9 ?
    C3 C2 H2A . . 107.9 ?
    C1 C2 H2B . . 107.9 ?
    C3 C2 H2B . . 107.9 ?
    H2A C2 H2B . . 107.2 ?
    C4 C3 C2 . . 121.4(4) ?
    C4 C3 H3A . . 107.0 ?
    C2 C3 H3A . . 107.0 ?
    C4 C3 H3B . . 107.0 ?
    C2 C3 H3B . . 107.0 ?
    H3A C3 H3B . . 106.7 ?
    C3 C4 C5 . . 120.8(4) ?
    C3 C4 H4A . . 107.1 ?
    C5 C4 H4A . . 107.1 ?
    C3 C4 H4B . . 107.1 ?
    C5 C4 H4B . . 107.1 ?
    H4A C4 H4B . . 106.8 ?
    C4 C5 C6 . . 118.5(4) ?
    C4 C5 H5A . . 107.7 ?
    C6 C5 H5A . . 107.7 ?
    C4 C5 H5B . . 107.7 ?
    C6 C5 H5B . . 107.7 ?
    H5A C5 H5B . . 107.1 ?
    C1 C6 C5 . . 121.6(4) ?
    C1 C6 H6A . . 106.9 ?
    C5 C6 H6A . . 106.9 ?
    C1 C6 H6B . . 106.9 ?
    C5 C6 H6B . . 106.9 ?
    H6A C6 H6B . . 106.7 ?
    C12 C7 C8 . . 109.8(3) ?
    C12 C7 P1 . . 110.3(2) ?
    C8 C7 P1 . . 110.5(2) ?
    C12 C7 H7A . . 108.7 ?
    C8 C7 H7A . . 108.7 ?
    P1 C7 H7A . . 108.7 ?
    C9 C8 C7 . . 111.9(3) ?
    C9 C8 H8A . . 109.2 ?
    C7 C8 H8A . . 109.2 ?
    C9 C8 H8B . . 109.2 ?
    C7 C8 H8B . . 109.2 ?
    H8A C8 H8B . . 107.9 ?
    C14 C13 C18 . . 111.4(3) ?
    C14 C13 P1 . . 116.7(2) ?
    C18 C13 P1 . . 112.1(2) ?
    C14 C13 H13A . . 105.1 ?
    C18 C13 H13A . . 105.1 ?
    P1 C13 H13A . . 105.1 ?
    N2 C24 C25 . . 121.2(3) ?
    N2 C24 C23 . . 115.5(3) ?
    C25 C24 C23 . . 123.2(3) ?
    N2 C28 C27 . . 120.7(3) ?
    N2 C28 C29 . . 116.0(3) ?
    C27 C28 C29 . . 123.2(3) ?
    C30 C29 C34 . . 117.7(3) ?
    C30 C29 C28 . . 122.3(3) ?
    C34 C29 C28 . . 120.0(3) ?
    N1 C23 C22 . . 121.1(3) ?
    N1 C23 C24 . . 115.6(3) ?
    C22 C23 C24 . . 123.3(3) ?
    C34 C33 C32 . . 118.2(4) ?
    C34 C33 H33A . . 120.9 ?
    C32 C33 H33A . . 120.9 ?
    N1 C19 C20 . . 123.1(4) ?
    N1 C19 H19A . . 118.5 ?
    C20 C19 H19A . . 118.5 ?
    C33 C34 C29 . . 121.7(3) ?
    C33 C34 H34A . . 119.2 ?
    C29 C34 H34A . . 119.2 ?
    C21 C22 C23 . . 119.1(4) ?
    C21 C22 H22A . . 120.4 ?
    C23 C22 H22A . . 120.4 ?
    C26 C27 C28 . . 119.5(4) ?
    C26 C27 H27A . . 120.3 ?
    C28 C27 H27A . . 120.3 ?
    C31 C32 C33 . . 122.0(4) ?
    C31 C32 Br1 . . 119.0(3) ?
    C33 C32 Br1 . . 119.0(3) ?
    C11 C12 C7 . . 112.0(3) ?
    C11 C12 H12A . . 109.2 ?
    C7 C12 H12A . . 109.2 ?
    C11 C12 H12B . . 109.2 ?
    C7 C12 H12B . . 109.2 ?
    H12A C12 H12B . . 107.9 ?
    C17 C18 C13 . . 111.7(3) ?
    C17 C18 H18A . . 109.3 ?
    C13 C18 H18A . . 109.3 ?
    C17 C18 H18B . . 109.3 ?
    C13 C18 H18B . . 109.3 ?
    H18A C18 H18B . . 107.9 ?
    C15 C14 C13 . . 111.0(3) ?
    C15 C14 H14A . . 109.4 ?
    C13 C14 H14A . . 109.4 ?
    C15 C14 H14B . . 109.4 ?
    C13 C14 H14B . . 109.4 ?
    H14A C14 H14B . . 108.0 ?
    C31 C30 C29 . . 122.0(4) ?
    C31 C30 H30A . . 119.0 ?
    C29 C30 H30A . . 119.0 ?
    C18 C17 C16 . . 111.5(3) ?
    C18 C17 H17A . . 109.3 ?
    C16 C17 H17A . . 109.3 ?
    C18 C17 H17B . . 109.3 ?
    C16 C17 H17B . . 109.3 ?
    H17A C17 H17B . . 108.0 ?
    C27 C26 C25 . . 120.0(4) ?
    C27 C26 H26A . . 120.0 ?
    C25 C26 H26A . . 120.0 ?
    C21 C20 C19 . . 118.3(4) ?
    C21 C20 H20A . . 120.9 ?
    C19 C20 H20A . . 120.9 ?
    F4 B1 F3 . . 109.9(4) ?
    F4 B1 F2 . . 109.3(4) ?
    F3 B1 F2 . . 109.8(4) ?
    F4 B1 F1 . . 110.0(4) ?
    F3 B1 F1 . . 109.0(4) ?
    F2 B1 F1 . . 108.8(4) ?
    C16 C15 C14 . . 111.5(4) ?
    C16 C15 H15A . . 109.3 ?
    C14 C15 H15A . . 109.3 ?
    C16 C15 H15B . . 109.3 ?
    C14 C15 H15B . . 109.3 ?
    H15A C15 H15B . . 108.0 ?
    C32 C31 C30 . . 118.3(4) ?
    C32 C31 H31A . . 120.8 ?
    C30 C31 H31A . . 120.8 ?
    C26 C25 C24 . . 118.7(4) ?
    C26 C25 H25A . . 120.6 ?
    C24 C25 H25A . . 120.6 ?
    C20 C21 C22 . . 119.8(4) ?
    C20 C21 H21A . . 120.1 ?
    C22 C21 H21A . . 120.1 ?
    C12 C11 C10 . . 111.9(3) ?
    C12 C11 H11A . . 109.2 ?
    C10 C11 H11A . . 109.2 ?
    C12 C11 H11B . . 109.2 ?
    C10 C11 H11B . . 109.2 ?
    H11A C11 H11B . . 107.9 ?
    C15 C16 C17 . . 111.2(4) ?
    C15 C16 H16A . . 109.4 ?
    C17 C16 H16A . . 109.4 ?
    C15 C16 H16B . . 109.4 ?
    C17 C16 H16B . . 109.4 ?
    H16A C16 H16B . . 108.0 ?
    C9 C10 C11 . . 111.0(4) ?
    C9 C10 H10A . . 109.4 ?
    C11 C10 H10A . . 109.4 ?
    C9 C10 H10B . . 109.4 ?
    C11 C10 H10B . . 109.4 ?
    H10A C10 H10B . . 108.0 ?
    C10 C9 C8 . . 110.7(4) ?
    C10 C9 H9A . . 109.5 ?
    C8 C9 H9A . . 109.5 ?
    C10 C9 H9B . . 109.5 ?
    C8 C9 H9B . . 109.5 ?
    H9A C9 H9B . . 108.1 ?
loop_
    _geom_torsion_atom_site_label_1
    _geom_torsion_atom_site_label_2
    _geom_torsion_atom_site_label_3
    _geom_torsion_atom_site_label_4
    _geom_torsion_site_symmetry_1
    _geom_torsion_site_symmetry_2
    _geom_torsion_site_symmetry_3
    _geom_torsion_site_symmetry_4
    _geom_torsion
    _geom_torsion_publ_flag
    N1 Cu1 P1 C1 . . . . -29.0(2) ?
    N2 Cu1 P1 C1 . . . . -144.6(2) ?
    N1 Cu1 P1 C13 . . . . -154.23(16) ?
    N2 Cu1 P1 C13 . . . . 90.12(16) ?
    N1 Cu1 P1 C7 . . . . 86.93(16) ?
    N2 Cu1 P1 C7 . . . . -28.73(15) ?
    N1 Cu1 N2 C24 . . . . -22.3(2) ?
    P1 Cu1 N2 C24 . . . . 114.66(19) ?
    N1 Cu1 N2 C28 . . . . 175.3(3) ?
    P1 Cu1 N2 C28 . . . . -47.8(3) ?
    N2 Cu1 N1 C19 . . . . -170.5(3) ?
    P1 Cu1 N1 C19 . . . . 54.4(3) ?
    N2 Cu1 N1 C23 . . . . 19.1(2) ?
    P1 Cu1 N1 C23 . . . . -115.9(2) ?
    C13 P1 C1 C6 . . . . 100.5(5) ?
    C7 P1 C1 C6 . . . . -147.6(4) ?
    Cu1 P1 C1 C6 . . . . -29.9(5) ?
    C13 P1 C1 C2 . . . . -80.5(5) ?
    C7 P1 C1 C2 . . . . 31.5(5) ?
    Cu1 P1 C1 C2 . . . . 149.2(4) ?
    C6 C1 C2 C3 . . . . 2.2(8) ?
    P1 C1 C2 C3 . . . . -176.8(4) ?
    C1 C2 C3 C4 . . . . -0.1(9) ?
    C2 C3 C4 C5 . . . . -1.8(10) ?
    C3 C4 C5 C6 . . . . 1.6(10) ?
    C2 C1 C6 C5 . . . . -2.5(9) ?
    P1 C1 C6 C5 . . . . 176.6(5) ?
    C4 C5 C6 C1 . . . . 0.6(9) ?
    C1 P1 C7 C12 . . . . -170.3(3) ?
    C13 P1 C7 C12 . . . . -56.1(3) ?
    Cu1 P1 C7 C12 . . . . 70.4(3) ?
    C1 P1 C7 C8 . . . . 68.0(3) ?
    C13 P1 C7 C8 . . . . -177.7(3) ?
    Cu1 P1 C7 C8 . . . . -51.2(3) ?
    C12 C7 C8 C9 . . . . 55.1(5) ?
    P1 C7 C8 C9 . . . . 177.0(3) ?
    C1 P1 C13 C14 . . . . 62.4(3) ?
    C7 P1 C13 C14 . . . . -50.2(3) ?
    Cu1 P1 C13 C14 . . . . -171.0(3) ?
    C1 P1 C13 C18 . . . . -67.9(3) ?
    C7 P1 C13 C18 . . . . 179.6(3) ?
    Cu1 P1 C13 C18 . . . . 58.8(3) ?
    C28 N2 C24 C25 . . . . 3.3(5) ?
    Cu1 N2 C24 C25 . . . . -160.8(3) ?
    C28 N2 C24 C23 . . . . -174.0(3) ?
    Cu1 N2 C24 C23 . . . . 21.9(3) ?
    C24 N2 C28 C27 . . . . -3.5(5) ?
    Cu1 N2 C28 C27 . . . . 157.4(2) ?
    C24 N2 C28 C29 . . . . 174.9(3) ?
    Cu1 N2 C28 C29 . . . . -24.2(4) ?
    N2 C28 C29 C30 . . . . 147.1(3) ?
    C27 C28 C29 C30 . . . . -34.5(5) ?
    N2 C28 C29 C34 . . . . -32.6(4) ?
    C27 C28 C29 C34 . . . . 145.7(3) ?
    C19 N1 C23 C22 . . . . -3.1(5) ?
    Cu1 N1 C23 C22 . . . . 168.3(3) ?
    C19 N1 C23 C24 . . . . 175.6(3) ?
    Cu1 N1 C23 C24 . . . . -13.0(3) ?
    N2 C24 C23 N1 . . . . -6.6(4) ?
    C25 C24 C23 N1 . . . . 176.2(3) ?
    N2 C24 C23 C22 . . . . 172.1(3) ?
    C25 C24 C23 C22 . . . . -5.1(5) ?
    C23 N1 C19 C20 . . . . 2.3(5) ?
    Cu1 N1 C19 C20 . . . . -167.5(3) ?
    C32 C33 C34 C29 . . . . -1.5(5) ?
    C30 C29 C34 C33 . . . . -0.1(5) ?
    C28 C29 C34 C33 . . . . 179.6(3) ?
    N1 C23 C22 C21 . . . . 1.8(5) ?
    C24 C23 C22 C21 . . . . -176.8(3) ?
    N2 C28 C27 C26 . . . . 1.4(5) ?
    C29 C28 C27 C26 . . . . -176.9(3) ?
    C34 C33 C32 C31 . . . . 2.2(6) ?
    C34 C33 C32 Br1 . . . . -178.5(3) ?
    C8 C7 C12 C11 . . . . -53.4(4) ?
    P1 C7 C12 C11 . . . . -175.5(3) ?
    C14 C13 C18 C17 . . . . 54.7(4) ?
    P1 C13 C18 C17 . . . . -172.4(3) ?
    C18 C13 C14 C15 . . . . -54.7(5) ?
    P1 C13 C14 C15 . . . . 174.7(3) ?
    C34 C29 C30 C31 . . . . 1.0(5) ?
    C28 C29 C30 C31 . . . . -178.7(3) ?
    C13 C18 C17 C16 . . . . -54.7(5) ?
    C28 C27 C26 C25 . . . . 0.9(6) ?
    N1 C19 C20 C21 . . . . -0.2(6) ?
    C13 C14 C15 C16 . . . . 55.3(5) ?
    C33 C32 C31 C30 . . . . -1.4(6) ?
    Br1 C32 C31 C30 . . . . 179.4(3) ?
    C29 C30 C31 C32 . . . . -0.3(6) ?
    C27 C26 C25 C24 . . . . -1.2(6) ?
    N2 C24 C25 C26 . . . . -0.9(5) ?
    C23 C24 C25 C26 . . . . 176.1(3) ?
    C19 C20 C21 C22 . . . . -1.2(6) ?
    C23 C22 C21 C20 . . . . 0.4(5) ?
    C7 C12 C11 C10 . . . . 54.4(5) ?
    C14 C15 C16 C17 . . . . -55.4(5) ?
    C18 C17 C16 C15 . . . . 55.0(5) ?
    C12 C11 C10 C9 . . . . -55.5(6) ?
    C11 C10 C9 C8 . . . . 56.5(6) ?
    C7 C8 C9 C10 . . . . -57.2(5) ?
