# Supplementary material for: [6-(4-Bromo­phen­yl)-2,2′-bipyridine-κ2 N,N′](tricyclo­hexyl­phosphine-κP)copper(I) tetra­fluoridoborate
Source: Acta Crystallogr Sect E Struct Rep Online. 2010 Jan 30;66(Pt 2):m219. doi: 10.1107/S1600536810002965 (PMC2979668; doi:10.1107/S1600536810002965)
Supplement: Supplementary file 2 [file e-66-0m219-Isup2.hkl]

# 
# h,k,l, Fc-squared, Fo-squared, sigma(Fo-squared) and status flag 
# 
data_I
_shelx_title ' 080701am in P2(1)/n' 
_shelx_refln_list_code          4 
_shelx_F_calc_maximum      353.07 
_exptl_crystal_F_000      1528.00 
_reflns_d_resolution_high  0.7500 
 
loop_ 
 _symmetry_equiv_pos_as_xyz 
 'x, y, z' 
 '-x+1/2, y+1/2, -z+1/2' 
 '-x, -y, -z' 
 'x-1/2, -y-1/2, z-1/2' 
 
_cell_length_a     9.8950 
_cell_length_b    20.2114 
_cell_length_c    17.3317 
_cell_angle_alpha  90.000 
_cell_angle_beta   93.010 
_cell_angle_gamma  90.000 
 
_shelx_F_squared_multiplier     1.000 
 
loop_ 
 _refln_index_h 
 _refln_index_k 
 _refln_index_l 
 _refln_F_squared_calc 
 _refln_F_squared_meas 
 _refln_F_squared_sigma 
 _refln_observed_status 
   2   0   0     2353.81     2468.81    215.04 o 
   4   0   0    17864.19    16301.66   1401.86 o 
   6   0   0     1775.02     1762.04    109.67 o 
   8   0   0     1637.20     1690.59    150.18 o 
  10   0   0      253.15      286.51     65.36 o 
  12   0   0       38.92        1.25     43.66 o 
   1   1   0     5726.15     5889.59    253.81 o 
   2   1   0      251.10      326.26     15.39 o 
   3   1   0      190.75      143.77     17.13 o 
   4   1   0     2684.89     2601.76    130.22 o 
   5   1   0      144.87      283.11     18.50 o 
   6   1   0      397.53      402.92     21.03 o 
   7   1   0      367.06      436.76     26.72 o 
   8   1   0      608.11      602.87     35.60 o 
   9   1   0      379.46      421.74     38.11 o 
  10   1   0      336.02      230.47     30.30 o 
  11   1   0      212.36      313.10     34.78 o 
  12   1   0      139.23      172.59     34.53 o 
  13   1   0       13.67       23.64     43.72 o 
   0   2   0    19886.09    19445.77   1675.27 o 
   1   2   0    16593.34    16749.35    642.09 o 
   2   2   0    27675.12    25974.65    909.29 o 
   3   2   0     3184.52     3190.24    123.48 o 
   4   2   0     9578.32    10246.92    440.47 o 
   5   2   0     1249.29     1100.88     49.05 o 
   6   2   0     1783.41     1916.83     84.15 o 
   7   2   0     1152.95     1275.57     57.52 o 
   8   2   0       21.38       17.11     13.71 o 
   9   2   0       12.93        5.33     15.62 o 
  10   2   0      344.96      326.77     40.14 o 
  11   2   0       28.08       16.56     36.98 o 
  12   2   0        0.39        1.27     28.92 o 
  13   2   0        5.39      -15.44     38.79 o 
   1   3   0     2591.39     2469.90    107.03 o 
   2   3   0    23312.78    23943.02    838.61 o 
   3   3   0     4467.37     4447.24    171.64 o 
   4   3   0    12064.12    13138.33    505.57 o 
   5   3   0     3447.76     2919.19    126.26 o 
   6   3   0     1215.99     1160.29     51.95 o 
   7   3   0      235.92      213.91     14.61 o 
   8   3   0       65.45       57.41     13.95 o 
   9   3   0        5.02       17.04     19.33 o 
  10   3   0      121.40      114.96     24.85 o 
  11   3   0      187.50      154.72     31.04 o 
  12   3   0       64.88       44.94     28.60 o 
  13   3   0       51.74       10.51     35.84 o 
   0   4   0    11453.97    11715.11    580.32 o 
   1   4   0    11625.28    12235.31    470.26 o 
   2   4   0      926.90      906.34     35.68 o 
   3   4   0      276.30      242.25      9.98 o 
   4   4   0       26.01       82.30     12.45 o 
   5   4   0     3786.25     4110.07    158.94 o 
   6   4   0     3264.60     3553.13    154.17 o 
   7   4   0       96.51       78.02     10.65 o 
   8   4   0      948.43      903.63     48.91 o 
   9   4   0        0.39       -8.71     20.36 o 
  10   4   0      160.18      138.33     38.17 o 
  11   4   0        0.06       51.02     40.54 o 
  12   4   0       17.48       10.85     29.40 o 
  13   4   0       36.02       24.95     53.51 o 
   1   5   0    28680.93    29445.48   1129.95 o 
   2   5   0      878.68      851.25     33.76 o 
   3   5   0    16465.78    15811.04    606.93 o 
   4   5   0       49.37       87.46      7.33 o 
   5   5   0    10152.52     9880.20    380.45 o 
   6   5   0      166.39      146.35     13.29 o 
   7   5   0     2010.49     2181.84    110.83 o 
   8   5   0      133.88      105.02     15.62 o 
   9   5   0      240.53      207.93     37.42 o 
  10   5   0      132.67       83.57     36.92 o 
  11   5   0        0.95      -38.42     39.17 o 
  12   5   0       19.06       53.05     32.33 o 
   0   6   0    15779.11    17797.09    881.83 o 
   1   6   0     2109.09     2436.02     93.78 o 
   2   6   0    15378.82    15739.90    604.00 o 
   3   6   0     2198.71     2240.70     87.06 o 
   4   6   0       24.26       67.95      8.78 o 
   5   6   0     1170.43     1012.12     45.12 o 
   6   6   0      846.26      923.31     41.95 o 
   7   6   0      915.92      997.70     52.83 o 
   8   6   0      557.38      565.46     50.83 o 
   9   6   0      851.01      908.05     88.81 o 
  10   6   0       14.04        1.62     34.80 o 
  11   6   0       27.82        8.11     36.30 o 
  12   6   0        6.38       10.23     46.03 o 
   1   7   0      241.61      309.45     13.35 o 
   2   7   0    11585.87    11530.93    442.95 o 
   3   7   0      479.80      697.06     28.09 o 
   4   7   0     8138.26     8170.26    314.98 o 
   5   7   0      228.55      290.52     19.31 o 
   6   7   0     3064.60     3219.06    139.59 o 
   7   7   0       21.63       49.53     15.92 o 
   8   7   0        0.12       30.34     18.49 o 
   9   7   0       58.17       74.22     29.19 o 
  10   7   0        4.91       25.94     34.92 o 
  11   7   0        2.40        0.87     41.41 o 
  12   7   0        2.62      -17.46     47.52 o 
   0   8   0     1928.33     1917.91     96.47 o 
   1   8   0     3192.65     3414.41    131.96 o 
   2   8   0    13382.32    13759.05    528.19 o 
   3   8   0      435.54      460.95     19.29 o 
   4   8   0     1234.70     1290.36     51.44 o 
   5   8   0        5.35       -0.93      7.29 o 
   6   8   0     1704.43     1719.89     87.71 o 
   7   8   0       15.34       -0.26     15.74 o 
   8   8   0      548.44      523.70    106.58 o 
   9   8   0      269.18      284.01     44.15 o 
  10   8   0        5.32        3.37     36.92 o 
  11   8   0        0.79      -42.78     42.78 o 
   1   9   0     1035.43     1203.22     47.53 o 
   2   9   0      303.38      336.53     15.12 o 
   3   9   0     3972.76     4013.13    154.03 o 
   4   9   0       15.59       17.54      7.15 o 
   5   9   0      287.28      394.32     18.26 o 
   6   9   0      149.01      193.87     40.41 o 
   7   9   0       11.27       46.73     17.37 o 
   8   9   0       23.43       21.48     20.22 o 
   9   9   0       83.00       94.67     35.67 o 
  10   9   0       35.31        9.23     38.92 o 
  11   9   0       81.07      173.88     50.27 o 
   0  10   0    22207.27    21543.74   1066.40 o 
   1  10   0     8748.88     8867.44    341.12 o 
   2  10   0    18258.16    17972.53    689.54 o 
   3  10   0      276.73      281.43     13.58 o 
   4  10   0      278.24      343.83     16.10 o 
   5  10   0        0.60        7.42      9.97 o 
   6  10   0      237.50      283.33     25.09 o 
   7  10   0      529.86      535.47     40.11 o 
   8  10   0      440.30      440.71     43.59 o 
   9  10   0      204.02      273.79     44.65 o 
  10  10   0        8.59       -3.37     40.29 o 
   1  11   0      810.75     1062.65     38.85 o 
   2  11   0     3309.41     3492.49    134.65 o 
   3  11   0      818.50      808.97     33.20 o 
   4  11   0     1468.86     1272.34     56.76 o 
   5  11   0      354.98      473.23     35.97 o 
   6  11   0      370.40      397.52     38.29 o 
   7  11   0      106.84      118.69     29.50 o 
   8  11   0       91.25       61.04     37.23 o 
   9  11   0       14.31       84.36     27.80 o 
   0  12   0     1560.76     1636.76     81.90 o 
   1  12   0    11714.49    11553.55    405.34 o 
   2  12   0       60.10       63.13      8.47 o 
   3  12   0     1290.84     1270.68     56.97 o 
   4  12   0      269.37      308.48     18.17 o 
   5  12   0        6.43       13.54     11.02 o 
   6  12   0       24.97        7.50     14.53 o 
   7  12   0      124.58       83.43     21.04 o 
   8  12   0      104.21      109.28     62.62 o 
   9  12   0       45.91       23.32     37.05 o 
   1  13   0      513.13      504.81     20.28 o 
   2  13   0      970.14     1023.88     41.45 o 
   3  13   0     2805.20     2858.40    124.29 o 
   4  13   0      432.39      439.60     36.10 o 
   5  13   0      236.66      255.19     18.17 o 
   6  13   0      566.02      583.88     34.94 o 
   7  13   0       44.03       74.93     23.54 o 
   8  13   0       63.35       64.99     35.92 o 
   9  13   0      216.83      219.40     46.03 o 
   0  14   0     1370.71     1298.30     67.40 o 
   1  14   0      167.00      154.76     15.21 o 
   2  14   0      133.11      149.63     14.19 o 
   3  14   0      476.69      459.39     28.97 o 
   4  14   0      398.40      425.27     26.34 o 
   5  14   0       52.21       56.89     18.47 o 
   6  14   0      212.63      218.44     22.33 o 
   7  14   0      149.86       91.55     35.30 o 
   8  14   0      149.51      156.29     38.67 o 
   9  14   0        3.32       27.44     42.41 o 
   1  15   0       48.41       49.86     10.15 o 
   2  15   0      141.14      179.06     13.16 o 
   3  15   0      598.46      642.72     31.88 o 
   4  15   0      357.94      361.25     24.38 o 
   5  15   0     1214.13     1381.32    104.11 o 
   6  15   0      117.99      104.10     25.44 o 
   7  15   0       81.87      141.57     39.54 o 
   8  15   0        9.03      -18.09     38.79 o 
   9  15   0       51.02       80.33     47.15 o 
   0  16   0      867.80      831.74     45.53 o 
   1  16   0      323.18      286.74     26.00 o 
   2  16   0      924.10      979.90     41.13 o 
   3  16   0        0.45       -5.13     12.58 o 
   4  16   0        3.55      -13.34     13.34 o 
   5  16   0      102.23      130.93     32.04 o 
   6  16   0       68.15       96.59     40.10 o 
   7  16   0      370.65      440.30     59.25 o 
   8  16   0        0.12       18.46     42.91 o 
   9  16   0      135.21      101.28     48.15 o 
   1  17   0       58.29       44.32     14.30 o 
   2  17   0      893.34      900.45     39.27 o 
   3  17   0      341.85      308.66     18.77 o 
   4  17   0      109.38      177.02     21.87 o 
   5  17   0      404.44      377.18     29.62 o 
   6  17   0      447.16      425.13     39.50 o 
   7  17   0       55.30       63.99     43.03 o 
   8  17   0       83.17       20.46     40.91 o 
   9  17   0        2.33      -29.44     51.26 o 
   0  18   0      500.77      475.37     38.47 o 
   1  18   0        0.23        8.20     13.62 o 
   2  18   0      138.73      131.09     24.48 o 
   3  18   0       13.29       13.81     14.71 o 
   4  18   0        7.01       -2.42     23.36 o 
   5  18   0      141.36       69.60     23.95 o 
   6  18   0      121.65       60.04     27.44 o 
   7  18   0        2.00       -0.87     43.91 o 
   8  18   0      263.51      287.13     59.75 o 
   9  18   0        3.67      -35.42     54.88 o 
   1  19   0      172.83      172.62     17.60 o 
   2  19   0       63.08       75.85     24.56 o 
   3  19   0      169.64      169.50     23.35 o 
   4  19   0      229.12      203.16     22.56 o 
   5  19   0      128.33      102.19     27.67 o 
   6  19   0      145.28      101.15     30.01 o 
   7  19   0       18.06       26.07     41.29 o 
   8  19   0       53.48       36.30     51.02 o 
   9  19   0        0.03      -10.60     56.38 o 
   0  20   0      728.11      713.41     53.02 o 
   1  20   0      188.75      188.35     34.75 o 
   2  20   0      215.42      168.75     33.86 o 
   3  20   0       18.17       11.58     17.75 o 
   4  20   0       85.45      137.46     20.92 o 
   5  20   0      157.60      200.91     29.42 o 
   6  20   0        5.88        1.05     30.10 o 
   7  20   0      107.85      123.11     53.26 o 
   8  20   0        1.24      -26.32     48.89 o 
   1  21   0        0.88        8.86     20.95 o 
   2  21   0      161.35      148.60     27.79 o 
   3  21   0      285.30      209.09     27.01 o 
   4  21   0      155.88      119.50     22.11 o 
   5  21   0       41.42       50.56     26.77 o 
   6  21   0        0.39       -5.10     28.63 o 
   7  21   0        9.10       51.02     54.01 o 
   8  21   0        1.03        4.49     58.37 o 
   0  22   0        6.29      -13.72     38.54 o 
   1  22   0      250.21      232.20     36.25 o 
   2  22   0      251.55      209.74     27.66 o 
   3  22   0       66.24       85.24     30.62 o 
   4  22   0        3.22        5.79     24.93 o 
   5  22   0        0.09       -7.08     27.99 o 
   6  22   0       22.30       -2.05     31.57 o 
   7  22   0       11.41      -24.57     75.46 o 
   1  23   0        0.85       28.68     32.98 o 
   2  23   0        3.14       54.15     30.82 o 
   3  23   0       67.33       59.38     45.90 o 
   4  23   0        5.07      -21.50     26.88 o 
   5  23   0       16.85       17.42     41.04 o 
   6  23   0        1.08       24.80     42.34 o 
   0  24   0       37.71      121.11     53.14 o 
   1  24   0      113.99       96.85     33.38 o 
   2  24   0       37.37       32.88     34.45 o 
   3  24   0       57.38       92.94     39.35 o 
   4  24   0        0.06      -48.02     48.02 o 
   5  24   0        4.76      -38.89     38.89 o 
   1  25   0        5.40       49.80     37.21 o 
   2  25   0        9.39       18.87     34.97 o 
   3  25   0        4.53      -11.17     37.35 o 
   4  25   0        6.94      -23.20     57.50 o 
   0  26   0       32.94       79.33     60.49 o 
   1  26   0        4.90       48.56     50.70 o 
   2  26   0       32.32      -33.10     41.36 o 
   3  26   0        0.04      -53.14     61.37 o 
 -13   0   1        2.64       12.10     46.40 o 
 -11   0   1      207.73      129.70     27.92 o 
  -9   0   1        1.93       19.03     20.12 o 
  -7   0   1       71.36       90.79     11.87 o 
  -5   0   1     1597.44     1310.50     82.11 o 
  -3   0   1    15748.82    15040.60    916.69 o 
  -1   0   1    57159.94    57942.74   3507.36 o 
   1   0   1    21014.81    23182.47   1976.37 o 
   3   0   1    10087.48     9257.95    796.41 o 
   5   0   1    17746.93    19349.85   1663.92 o 
   7   0   1     4227.86     3921.05    239.02 o 
   9   0   1      147.83      160.78     32.55 o 
  11   0   1        4.91      -11.72     37.17 o 
  13   0   1       11.26       37.54     49.77 o 
 -13   1   1       36.94        0.63     35.78 o 
 -12   1   1      103.41       89.97     32.97 o 
 -11   1   1      112.64      125.55     20.19 o 
 -10   1   1        0.79       -8.16     15.82 o 
  -9   1   1      410.88      415.78     33.04 o 
  -8   1   1        0.55        0.49     11.87 o 
  -7   1   1        4.37       17.23      9.51 o 
  -6   1   1     2148.13     2032.86     79.32 o 
  -5   1   1     2225.02     2084.32     81.01 o 
  -4   1   1     4231.60     3783.51    162.68 o 
  -3   1   1       41.51       29.41      4.21 o 
  -2   1   1     1863.78     1561.95     78.28 o 
  -1   1   1      982.00     1064.24     56.55 o 
   1   1   1     6156.91     6924.70    420.30 o 
   2   1   1     1474.66     1472.07     73.69 o 
   3   1   1     4737.90     4723.84    287.62 o 
   4   1   1       23.68       57.43      8.51 o 
   5   1   1        1.35       -3.81      7.86 o 
   6   1   1      945.83      958.29     49.95 o 
   7   1   1      209.85      220.54     20.32 o 
   8   1   1      362.27      342.04     30.82 o 
   9   1   1     1121.81     1228.98    114.50 o 
  10   1   1      127.62      107.78     25.66 o 
  11   1   1      216.94      230.05     31.14 o 
  12   1   1        5.57       36.81     32.68 o 
  13   1   1       13.91       38.68     32.50 o 
 -13   2   1       33.06       34.96     34.68 o 
 -12   2   1      126.94       59.72     72.53 o 
 -11   2   1       51.43       35.06     25.28 o 
 -10   2   1      363.16      379.09     34.51 o 
  -9   2   1      102.61       93.94     15.39 o 
  -8   2   1      319.33      360.30     43.00 o 
  -7   2   1      769.09      831.92     39.00 o 
  -6   2   1        0.20        7.13      8.84 o 
  -5   2   1       37.23       17.43      7.38 o 
  -4   2   1    12619.93    13600.05    584.56 o 
  -3   2   1     1982.97     1965.34     76.23 o 
  -2   2   1    12822.90    13693.81    589.05 o 
  -1   2   1       38.05       41.22     10.19 o 
   0   2   1    19824.30    20482.82    878.98 o 
   1   2   1     2819.51     2508.62    124.77 o 
   2   2   1       17.18        9.69      3.49 o 
   3   2   1     1064.58     1361.48     59.09 o 
   4   2   1     2738.88     2717.43    136.11 o 
   5   2   1    12413.72    11762.21    504.86 o 
   6   2   1     1312.56     1088.39     50.55 o 
   7   2   1     3140.96     3061.48    153.03 o 
   8   2   1       17.25       23.89     12.90 o 
   9   2   1      639.80      730.09     92.68 o 
  10   2   1       22.79      -31.93     32.06 o 
  11   2   1        1.46      -20.06     26.50 o 
  12   2   1       24.91        2.29     30.03 o 
  13   2   1        9.17       23.81     34.97 o 
 -13   3   1       20.00       24.87     47.71 o 
 -12   3   1       15.78       82.94     33.07 o 
 -11   3   1      141.59      175.11     36.55 o 
 -10   3   1      221.77      246.94     22.92 o 
  -9   3   1      166.98      174.28     20.61 o 
  -8   3   1       60.66       86.14     14.97 o 
  -7   3   1     1811.63     1700.92     75.60 o 
  -6   3   1       45.23       48.78      8.57 o 
  -5   3   1    11743.32    12206.22    524.85 o 
  -4   3   1     7437.92     7813.96    300.56 o 
  -3   3   1      613.58      663.34     26.57 o 
  -2   3   1    23005.50    22816.71    876.45 o 
  -1   3   1     3456.79     4106.37    144.79 o 
   0   3   1     8587.39     8079.51    346.17 o 
   1   3   1    12527.15    13491.98    578.28 o 
   2   3   1    43322.72    43300.36   1659.71 o 
   3   3   1     3349.40     3384.45    130.29 o 
   4   3   1     2419.32     2402.03    104.13 o 
   5   3   1      818.79      760.01     39.53 o 
   6   3   1      115.75      176.64     28.20 o 
   7   3   1       21.14       16.25     12.33 o 
   8   3   1      470.95      499.07     29.88 o 
   9   3   1       46.01       47.28     28.13 o 
  10   3   1      898.60      936.73     92.43 o 
  11   3   1      309.17      280.10     32.46 o 
  12   3   1      119.33       70.62     29.69 o 
  13   3   1        6.44       31.81     32.53 o 
 -13   4   1        7.23        4.99     48.27 o 
 -12   4   1        1.05        9.91     49.02 o 
 -11   4   1      102.79       72.25     27.88 o 
 -10   4   1        4.62      -23.20     30.31 o 
  -9   4   1     1639.46     1751.59     91.14 o 
  -8   4   1       50.67       51.75     18.35 o 
  -7   4   1     2523.23     2490.60    109.36 o 
  -6   4   1       65.41      103.42     12.81 o 
  -5   4   1      562.75      502.16     21.17 o 
  -4   4   1       99.86      124.91      9.10 o 
  -3   4   1     6263.07     6951.49    267.78 o 
  -2   4   1       24.44       13.77      3.02 o 
  -1   4   1     6564.36     7374.01    258.42 o 
   0   4   1     2766.97     2695.07    116.40 o 
   1   4   1    15059.86    15647.23    671.66 o 
   2   4   1     3279.39     3067.10    118.45 o 
   3   4   1     1828.52     1525.81     59.45 o 
   4   4   1     1804.71     1937.21     75.34 o 
   5   4   1      551.28      643.64     29.14 o 
   6   4   1      706.52      641.87     34.78 o 
   7   4   1      193.81      199.79     22.57 o 
   8   4   1      320.16      311.65     22.15 o 
   9   4   1       39.54       42.78     29.31 o 
  10   4   1       37.69       34.55     34.92 o 
  11   4   1       26.70       50.02     36.05 o 
  12   4   1        7.09       13.90     28.78 o 
 -12   5   1        1.25      -29.86     29.86 o 
 -11   5   1       13.48       19.83     36.05 o 
 -10   5   1      286.00      323.05     48.77 o 
  -9   5   1       54.57       25.36     20.63 o 
  -8   5   1     1770.45     1679.03     86.75 o 
  -7   5   1      298.25      267.10     16.63 o 
  -6   5   1     1142.92     1290.34     57.45 o 
  -5   5   1     1546.85     1829.14     71.70 o 
  -4   5   1      358.47      473.40     26.93 o 
  -3   5   1     3109.46     3256.32    114.66 o 
  -2   5   1     9842.31     9866.70    345.97 o 
  -1   5   1    60859.20    62307.29   2387.91 o 
   0   5   1   124659.11   122498.32   4696.92 o 
   1   5   1     6423.73     7004.07    300.75 o 
   2   5   1     9865.57     9384.61    360.99 o 
   3   5   1     3568.06     3517.87    136.22 o 
   4   5   1    12603.75    12183.52    467.63 o 
   5   5   1        0.52        2.31      6.84 o 
   6   5   1       15.47       16.78      8.10 o 
   7   5   1        2.59      -11.03     11.03 o 
   8   5   1      268.76      248.67     24.67 o 
   9   5   1      284.49      289.25     39.91 o 
  10   5   1       81.42       87.94     36.17 o 
  11   5   1       18.88       46.15     41.04 o 
  12   5   1        7.94      -27.07     45.78 o 
 -12   6   1        1.62       18.52     29.55 o 
 -11   6   1       19.33       -9.23     39.42 o 
 -10   6   1      132.55       17.09     35.55 o 
  -9   6   1      289.74      337.15     45.78 o 
  -8   6   1      690.52      636.81     36.61 o 
  -7   6   1     1630.15     1504.40     67.10 o 
  -6   6   1        2.06       -2.07      8.68 o 
  -5   6   1       20.95       13.30      6.45 o 
  -4   6   1      271.36      305.77     13.88 o 
  -3   6   1     1309.54     1377.36     49.05 o 
  -2   6   1     4639.29     4993.30    192.62 o 
  -1   6   1      972.39     1069.24     41.95 o 
   0   6   1     1554.55     1631.67     63.58 o 
   1   6   1     9776.09    10720.52    411.70 o 
   2   6   1     5891.29     5916.48    228.63 o 
   3   6   1      144.01      171.53      9.40 o 
   4   6   1     6108.08     6374.80    246.21 o 
   5   6   1      227.80      232.92     13.27 o 
   6   6   1     3549.92     3254.79    141.19 o 
   7   6   1       30.21       19.48     11.46 o 
   8   6   1      501.66      482.77     36.95 o 
   9   6   1       19.44       24.32     30.93 o 
  10   6   1        0.16       -0.87     34.68 o 
  11   6   1       14.80       29.56     40.04 o 
  12   6   1       64.14       -6.11     47.15 o 
 -12   7   1        0.27      -31.06     47.65 o 
 -11   7   1        0.40      -41.04     41.04 o 
 -10   7   1       35.46       68.98     37.05 o 
  -9   7   1       24.29       16.84     30.19 o 
  -8   7   1      269.42      250.62     25.26 o 
  -7   7   1     1588.40     1504.96     77.73 o 
  -6   7   1     1225.78     1219.14     62.84 o 
  -5   7   1     2054.31     1978.65     77.81 o 
  -4   7   1     8327.56     8453.52    325.04 o 
  -3   7   1     8518.42     8995.30    345.39 o 
  -2   7   1     7625.83     7406.50    285.05 o 
  -1   7   1    13225.31    13892.58    533.19 o 
   0   7   1    32625.18    32990.12   1264.54 o 
   1   7   1     3756.25     3617.25    139.72 o 
   2   7   1       29.66       27.46      4.30 o 
   3   7   1    18924.47    19558.46    751.30 o 
   4   7   1     2918.04     2572.73     99.70 o 
   5   7   1      156.75       91.31      9.52 o 
   6   7   1      193.48      183.59     14.92 o 
   7   7   1       13.71       -7.30     14.84 o 
   8   7   1      176.53      164.48     22.12 o 
   9   7   1      110.74      139.70     34.92 o 
  10   7   1      100.35       59.87     35.55 o 
  11   7   1        8.72       -1.87     40.41 o 
 -12   8   1       36.58       33.80     52.01 o 
 -11   8   1       12.03       33.55     38.92 o 
 -10   8   1      161.15      132.34     41.16 o 
  -9   8   1       14.90      -20.95     28.69 o 
  -8   8   1      190.77      258.28     27.25 o 
  -7   8   1        0.96      -15.61     15.61 o 
  -6   8   1       68.55       81.52     12.24 o 
  -5   8   1     1485.86     1663.95     73.25 o 
  -4   8   1     4122.67     3946.60    152.41 o 
  -3   8   1      379.24      279.14     12.90 o 
  -2   8   1     3122.61     3006.34    115.73 o 
  -1   8   1    13601.28    13927.36    534.71 o 
   0   8   1       18.38       26.48      8.40 o 
   1   8   1     1298.51     1437.50     51.10 o 
   2   8   1     2126.29     2268.91     88.37 o 
   3   8   1     3374.87     3323.18    128.82 o 
   4   8   1       62.56      124.81     15.06 o 
   5   8   1     6609.85     6287.79    242.93 o 
   6   8   1       71.20       53.92     13.74 o 
   7   8   1     3088.19     3403.35    208.80 o 
   8   8   1        2.18       15.18     40.10 o 
   9   8   1      151.93      182.23     37.92 o 
  10   8   1       13.02        4.99     38.79 o 
 -11   9   1       84.29      -14.84     45.03 o 
 -10   9   1       93.43       36.30     39.17 o 
  -9   9   1      143.42       96.42     35.67 o 
  -8   9   1      203.25      213.14     34.05 o 
  -7   9   1      158.86      135.04     20.36 o 
  -6   9   1     2517.92     2599.79    160.83 o 
  -5   9   1      296.02      271.95     15.84 o 
  -4   9   1     5102.63     5337.16    206.19 o 
  -3   9   1     1266.26     1454.28     57.24 o 
  -2   9   1     3445.01     3399.49    131.36 o 
  -1   9   1      386.44      378.76     17.58 o 
   0   9   1     1545.15     1851.00     65.47 o 
   1   9   1       50.67       73.40      7.19 o 
   2   9   1      314.39      326.12     14.76 o 
   3   9   1       45.55       68.30      6.72 o 
   4   9   1       38.54       19.88      6.78 o 
   5   9   1      120.17      200.59     35.92 o 
   6   9   1      131.62      109.06     26.65 o 
   7   9   1       10.17       21.15     17.35 o 
   8   9   1      117.37      127.63     32.93 o 
   9   9   1        4.95        7.47     28.50 o 
  10   9   1       76.90       71.97     40.29 o 
 -11  10   1       45.16       70.22     48.52 o 
 -10  10   1       51.23       71.35     42.03 o 
  -9  10   1      101.38       55.01     35.80 o 
  -8  10   1       51.47       10.68     34.74 o 
  -7  10   1       33.89       23.85     19.14 o 
  -6  10   1        0.56       23.01     14.92 o 
  -5  10   1     2761.33     2608.16    113.96 o 
  -4  10   1      111.81       92.88     11.18 o 
  -3  10   1     3745.24     3795.84    146.10 o 
  -2  10   1      130.84      140.30     28.74 o 
  -1  10   1    23099.91    23022.84    883.54 o 
   0  10   1     1302.20     1388.49     49.91 o 
   1  10   1     1038.19      944.22     34.61 o 
   2  10   1       99.12      138.88     13.96 o 
   3  10   1      845.04      909.28     36.06 o 
   4  10   1      897.10      806.78     42.31 o 
   5  10   1     1267.07     1369.95     60.88 o 
   6  10   1     1004.80     1088.48     49.55 o 
   7  10   1      758.51      866.80     67.48 o 
   8  10   1      447.73      450.31     78.08 o 
   9  10   1      144.64      109.09     68.98 o 
 -10  11   1       40.02      121.36     44.78 o 
  -9  11   1        0.24       15.84     36.17 o 
  -8  11   1       13.65      -22.36     22.36 o 
  -7  11   1      187.63      200.11     43.91 o 
  -6  11   1      118.56      121.24     19.74 o 
  -5  11   1       79.33       95.03     30.12 o 
  -4  11   1      321.35      400.63     18.69 o 
  -3  11   1     1110.65     1213.98     48.12 o 
  -2  11   1     1017.56     1124.29     57.24 o 
  -1  11   1     4414.87     4239.26    163.50 o 
   0  11   1      559.97      614.56     27.44 o 
   1  11   1     2673.14     2466.06     87.65 o 
   2  11   1     1509.66     1606.83     63.10 o 
   3  11   1     3811.90     4209.60    181.15 o 
   4  11   1      210.67      152.54     12.42 o 
   5  11   1      192.92      141.72     13.29 o 
   6  11   1      487.01      513.93     26.75 o 
   7  11   1      496.31      554.13     65.17 o 
   8  11   1       40.48       23.05     21.34 o 
   9  11   1      456.31      477.60     61.49 o 
  -9  12   1      252.46      275.16     48.40 o 
  -8  12   1        3.34        2.74     23.20 o 
  -7  12   1      313.00      352.95     71.60 o 
  -6  12   1        9.26       11.86     17.87 o 
  -5  12   1      240.71      215.19     15.87 o 
  -4  12   1      301.08      326.67     22.42 o 
  -3  12   1      974.02      983.37     39.96 o 
  -2  12   1     5353.40     5758.94    221.59 o 
  -1  12   1      607.37      659.32     27.60 o 
   0  12   1      321.83      289.26     18.12 o 
   1  12   1      366.58      370.67     22.57 o 
   2  12   1      390.35      411.65     18.60 o 
   3  12   1       15.69       25.88     16.53 o 
   4  12   1     1032.24     1035.57     47.22 o 
   5  12   1      482.92      519.10     40.63 o 
   6  12   1      567.27      629.13     31.82 o 
   7  12   1        0.54        9.82     19.78 o 
   8  12   1       32.88       48.52     35.17 o 
   9  12   1        6.54       24.32     39.17 o 
  -8  13   1        9.15       16.30     24.78 o 
  -7  13   1        1.10        4.97     22.01 o 
  -6  13   1      114.97       55.04     20.39 o 
  -5  13   1      634.93      658.57     40.13 o 
  -4  13   1       18.33        9.83     10.65 o 
  -3  13   1      644.62      735.95     34.87 o 
  -2  13   1     1175.50     1161.82     46.91 o 
  -1  13   1     1819.94     1899.78     74.91 o 
   0  13   1      800.78      848.70     31.78 o 
   1  13   1        9.16       10.06      6.98 o 
   2  13   1     6890.80     6693.38    258.03 o 
   3  13   1      481.97      501.95     31.42 o 
   4  13   1      291.24      261.03     17.06 o 
   5  13   1      169.50      192.43     15.69 o 
   6  13   1       39.65        9.76     15.62 o 
   7  13   1        5.83       -0.62     28.69 o 
   8  13   1      445.35      511.65     61.74 o 
   9  13   1        1.88       28.31     40.16 o 
  -8  14   1       64.94       77.08     39.42 o 
  -7  14   1       82.97      133.23     26.13 o 
  -6  14   1       81.58      109.12     23.49 o 
  -5  14   1       21.60       27.26     12.97 o 
  -4  14   1     1289.42     1329.13     60.19 o 
  -3  14   1      620.87      681.09     33.18 o 
  -2  14   1      969.78      890.66     41.34 o 
  -1  14   1     1326.51     1478.95     53.89 o 
   0  14   1     2234.94     2198.25     78.73 o 
   1  14   1      510.15      468.20     21.19 o 
   2  14   1      194.68      183.83     12.41 o 
   3  14   1      402.07      401.97     22.17 o 
   4  14   1      877.85      835.47     49.15 o 
   5  14   1      714.94      787.36     38.43 o 
   6  14   1        4.47        8.03     22.39 o 
   7  14   1       28.28       -1.37     30.81 o 
   8  14   1       27.98       32.18     38.92 o 
   9  14   1        1.11      -16.22     43.03 o 
  -9  15   1        4.79       -2.37     44.03 o 
  -8  15   1       65.98      141.07     44.03 o 
  -7  15   1      153.88      181.11     38.79 o 
  -6  15   1      609.36      511.00     41.62 o 
  -5  15   1      255.60      245.99     23.13 o 
  -4  15   1        9.97       10.49     13.28 o 
  -3  15   1       70.51       75.93     13.28 o 
  -2  15   1       56.03       56.16     11.61 o 
  -1  15   1      402.12      422.47     18.66 o 
   0  15   1      579.51      536.33     22.91 o 
   1  15   1     1612.32     1661.73     65.98 o 
   2  15   1      612.16      740.96     32.11 o 
   3  15   1      167.11      207.71     15.13 o 
   4  15   1       63.89       77.05     13.58 o 
   5  15   1      136.19      116.49     24.96 o 
   6  15   1      192.43      202.32    108.77 o 
   7  15   1      139.00      132.43     27.11 o 
   8  15   1        4.84      -39.66     39.66 o 
   9  15   1      116.73       77.08     47.65 o 
  -9  16   1        0.44      -36.30     47.40 o 
  -8  16   1       80.14       57.50     43.03 o 
  -7  16   1       38.59       58.62     40.66 o 
  -6  16   1        0.30       10.49     21.19 o 
  -5  16   1       44.75       30.75     16.75 o 
  -4  16   1      298.47      307.92     21.19 o 
  -3  16   1      245.21      223.43     31.52 o 
  -2  16   1      910.25      934.61     39.25 o 
  -1  16   1       41.36       57.73     10.94 o 
   0  16   1       96.85      121.37     14.92 o 
   1  16   1      951.94      898.66     37.85 o 
   2  16   1      421.26      445.92     28.03 o 
   3  16   1        2.14        4.79     11.51 o 
   4  16   1      764.42      704.45     49.59 o 
   5  16   1      157.26      155.71     35.79 o 
   6  16   1      370.09      463.67     49.58 o 
   7  16   1       21.68       45.15     27.69 o 
   8  16   1      246.05      165.77     47.40 o 
   9  16   1       22.33       31.18     48.89 o 
  -9  17   1       54.92       36.30     45.03 o 
  -8  17   1       85.78      124.48     43.66 o 
  -7  17   1      384.50      302.60     52.26 o 
  -6  17   1      583.36      530.53     45.51 o 
  -5  17   1      188.45      145.30     21.43 o 
  -4  17   1      792.49      862.40     42.38 o 
  -3  17   1       35.60       60.97     14.39 o 
  -2  17   1       25.75       34.22     15.31 o 
  -1  17   1       27.37       41.21     14.43 o 
   0  17   1       57.10       42.92     13.38 o 
   1  17   1      899.70      868.89     37.30 o 
   2  17   1      381.75      352.39     35.56 o 
   3  17   1      199.26      251.15     18.94 o 
   4  17   1      105.65      127.27     28.43 o 
   5  17   1      202.77      244.51     37.23 o 
   6  17   1       72.04       53.87     24.25 o 
   7  17   1       32.47       44.07     71.91 o 
   8  17   1        2.05       77.58     46.90 o 
   9  17   1        0.13      -47.52     50.02 o 
  -9  18   1       72.72       48.40     53.63 o 
  -8  18   1        0.30       -8.36     42.78 o 
  -7  18   1        4.23       43.91     45.28 o 
  -6  18   1       30.35       27.58     26.53 o 
  -5  18   1        2.01        1.09     24.29 o 
  -4  18   1      134.63      114.01     22.31 o 
  -3  18   1      372.68      345.32     24.79 o 
  -2  18   1       62.97       39.00     13.38 o 
  -1  18   1        5.43        6.62     18.04 o 
   0  18   1      290.17      258.45     19.05 o 
   1  18   1       34.25       26.74     12.48 o 
   2  18   1       20.80       15.23     14.38 o 
   3  18   1      403.76      421.77     26.44 o 
   4  18   1        3.68       17.46     16.23 o 
   5  18   1      557.89      662.69     59.74 o 
   6  18   1       53.65       29.80     26.74 o 
   7  18   1      256.27      242.30     36.42 o 
   8  18   1        2.49      -19.08     48.77 o 
   9  18   1       33.67       38.54     54.26 o 
  -9  19   1       20.03      -36.80     56.00 o 
  -8  19   1       18.36       24.70     46.15 o 
  -7  19   1      232.08      273.79     56.63 o 
  -6  19   1       55.36       -2.28     29.91 o 
  -5  19   1      223.59      292.53     34.22 o 
  -4  19   1      431.81      358.82     53.79 o 
  -3  19   1      144.27      187.22     19.92 o 
  -2  19   1       18.64        5.42     15.48 o 
  -1  19   1       87.10       71.24     15.69 o 
   0  19   1       38.70       37.03     14.83 o 
   1  19   1      101.82       63.39     25.81 o 
   2  19   1      378.66      406.40     25.81 o 
   3  19   1        9.81       21.69     22.32 o 
   4  19   1       18.16      -17.52     17.52 o 
   5  19   1       68.27       70.81     19.88 o 
   6  19   1        0.76        4.20     28.86 o 
   7  19   1       10.92        1.45     32.89 o 
   8  19   1       18.12       29.44     53.14 o 
   9  19   1       21.62       67.48     60.37 o 
  -8  20   1       39.70       43.66     55.63 o 
  -7  20   1        3.01        0.25     50.64 o 
  -6  20   1        0.66        5.66     31.64 o 
  -5  20   1        3.42        9.28     50.08 o 
  -4  20   1       32.13       48.71     19.61 o 
  -3  20   1      223.10      196.27     33.74 o 
  -2  20   1       86.20       88.34     20.74 o 
  -1  20   1       23.86       30.09     16.64 o 
   0  20   1      313.60      299.09     44.68 o 
   1  20   1      227.68      228.08     24.55 o 
   2  20   1        8.12      -18.58     18.58 o 
   3  20   1       30.77       20.16     18.72 o 
   4  20   1      197.95      166.35     21.36 o 
   5  20   1        2.00      -22.36     24.35 o 
   6  20   1      220.33      287.65     54.04 o 
   7  20   1       25.26       23.08     33.36 o 
   8  20   1       94.00      134.83     58.25 o 
  -8  21   1       29.46       -8.86     60.00 o 
  -7  21   1        4.35        1.00     54.01 o 
  -6  21   1       26.46       51.74     31.29 o 
  -5  21   1        2.19      -22.36     25.41 o 
  -4  21   1      119.95       84.84     24.17 o 
  -3  21   1      104.08       88.84     26.75 o 
  -2  21   1       82.93       71.88     27.46 o 
  -1  21   1      131.05       67.87     29.10 o 
   0  21   1        0.92      -14.31     21.17 o 
   1  21   1      206.93      207.83     47.52 o 
   2  21   1      231.46      116.33     33.20 o 
   3  21   1      126.95      115.78     25.85 o 
   4  21   1      118.17      104.83     30.78 o 
   5  21   1        0.41        6.43     25.39 o 
   6  21   1        9.53       17.29     28.37 o 
   7  21   1       68.51      110.49     34.08 o 
   8  21   1        0.42       -1.43     42.48 o 
  -7  22   1        0.99       21.33     52.76 o 
  -6  22   1       36.02       19.43     30.45 o 
  -5  22   1        0.04       -3.78     31.40 o 
  -4  22   1        5.15      -16.78     31.49 o 
  -3  22   1      212.02      189.90     40.48 o 
  -2  22   1      263.81      245.15     36.86 o 
  -1  22   1       58.35       76.94     28.84 o 
   0  22   1       73.94       94.42     43.16 o 
   1  22   1       78.59       30.06     22.18 o 
   2  22   1       53.04       42.66     23.69 o 
   3  22   1        2.25      -18.21     23.64 o 
   4  22   1       13.63        9.34     22.34 o 
   5  22   1       50.13       72.22     27.20 o 
   6  22   1        0.04        2.65     31.50 o 
   7  22   1       18.23       15.27     33.71 o 
  -6  23   1        0.53      -44.34     44.34 o 
  -5  23   1       29.54        4.39     36.08 o 
  -4  23   1        7.11        6.98     43.41 o 
  -3  23   1        4.11        6.75     32.44 o 
  -2  23   1       60.72       44.56     33.42 o 
  -1  23   1        0.41       20.80     31.78 o 
   0  23   1       62.50       66.86     30.59 o 
   1  23   1        2.10       39.00     32.94 o 
   2  23   1      132.43      158.23     26.95 o 
   3  23   1       28.27      -23.47     25.78 o 
   4  23   1       45.80       73.37     63.36 o 
   5  23   1        1.86      -13.16     34.62 o 
   6  23   1        1.45       19.27     32.42 o 
  -5  24   1        1.53        4.86     56.50 o 
  -4  24   1       74.13       97.17     57.00 o 
  -3  24   1       30.77       12.29     36.36 o 
  -2  24   1       72.49       90.92     40.85 o 
  -1  24   1        2.92      -15.60     39.85 o 
   0  24   1       91.48      164.96     36.91 o 
   1  24   1        6.42      -20.90     35.92 o 
   2  24   1       57.98       61.36     36.99 o 
   3  24   1        0.02      -18.40     28.36 o 
   4  24   1        2.59       -6.78     29.91 o 
   5  24   1        6.09       51.56     38.01 o 
  -4  25   1        1.03      -49.39     49.39 o 
  -3  25   1        6.77       10.11     50.33 o 
  -2  25   1        0.18       53.01     37.67 o 
  -1  25   1       21.09       53.04     39.08 o 
   0  25   1        5.41       11.20     36.02 o 
   1  25   1       37.17       71.18     68.17 o 
   2  25   1        0.77       21.39     39.46 o 
   3  25   1        5.19      -39.28     39.28 o 
   4  25   1        1.42      -28.81     58.00 o 
  -3  26   1       60.74      163.65     64.11 o 
  -2  26   1       18.05      110.01     62.55 o 
  -1  26   1       38.93        5.42     41.48 o 
   0  26   1        3.47      -31.83     40.99 o 
   1  26   1       50.58       95.36     39.10 o 
   2  26   1       16.54       73.79     38.89 o 
   3  26   1        0.69      -59.75     59.75 o 
 -12   0   2      165.65      168.57     36.39 o 
 -10   0   2       92.17       64.82     24.15 o 
  -8   0   2      111.07       40.69     25.45 o 
  -6   0   2      188.26      187.35     18.26 o 
  -4   0   2      243.36      257.97     22.01 o 
  -2   0   2    15592.50    15387.33    931.71 o 
   0   0   2     1346.52     1855.40    114.04 o 
   2   0   2      175.86      276.03     25.45 o 
   8   0   2      553.32      496.56     49.89 o 
  10   0   2      212.56      155.29     35.17 o 
  12   0   2      208.58      290.00     53.14 o 
 -13   1   2       39.64       76.58     38.01 o 
 -12   1   2       32.08       10.71     22.34 o 
 -11   1   2        3.96       18.36     19.20 o 
 -10   1   2        0.65       -4.40     16.56 o 
  -9   1   2      529.80      580.03     30.77 o 
  -8   1   2        5.57      -12.15     12.15 o 
  -7   1   2     4205.60     4036.75    174.75 o 
  -6   1   2        4.95        0.84      6.23 o 
  -5   1   2     5616.62     5664.88    218.75 o 
  -4   1   2       14.66        4.81      4.22 o 
  -3   1   2     7367.12     7186.30    309.81 o 
  -2   1   2    20924.28    21620.74    928.12 o 
  -1   1   2     2456.89     2751.49    105.92 o 
   0   1   2     8106.34     8602.03    369.32 o 
   1   1   2       76.07      100.75      7.86 o 
   2   1   2       59.27      105.25      8.86 o 
   6   1   2      435.70      370.95     37.79 o 
   7   1   2        9.78       10.73     17.46 o 
   8   1   2      716.85      780.45     73.97 o 
   9   1   2        3.36       31.43     28.81 o 
  10   1   2      342.22      271.67     44.03 o 
  11   1   2        1.50        4.40     43.53 o 
  12   1   2       50.30       35.40     29.77 o 
  13   1   2       11.69       63.53     32.55 o 
 -13   2   2       48.05       77.98     61.74 o 
 -12   2   2       10.13       17.45     32.14 o 
 -11   2   2      627.15      704.29     39.09 o 
 -10   2   2        2.47       -9.17     16.20 o 
  -9   2   2      109.81      122.44     15.78 o 
  -8   2   2      162.88      129.97     15.86 o 
  -7   2   2       18.05       10.83     11.22 o 
  -6   2   2      446.85      453.18     19.74 o 
  -5   2   2     5332.60     5936.98    229.06 o 
  -4   2   2       69.92       47.92      5.94 o 
  -3   2   2     2176.37     2179.51     94.72 o 
  -2   2   2    47432.01    47075.80   2019.38 o 
  -1   2   2    15950.92    17418.61    747.66 o 
   0   2   2    24848.66    24050.61   1194.34 o 
   1   2   2    11673.42    11899.22    511.73 o 
   2   2   2     6881.32     6124.82    372.36 o 
   3   2   2     3859.47     3634.34    220.80 o 
   4   2   2     1904.03     1949.24    120.12 o 
   5   2   2     1332.05     1187.37     74.78 o 
   6   2   2     1080.63      911.27     58.12 o 
   7   2   2       89.63       38.85     18.15 o 
   8   2   2       35.56       64.25     16.71 o 
   9   2   2      144.71      205.68     36.80 o 
  10   2   2       73.08       20.46     30.19 o 
  11   2   2      378.47      414.71     39.64 o 
  12   2   2       33.19       28.03     29.87 o 
  13   2   2       22.28       18.23     33.99 o 
 -13   3   2       28.31       65.61     49.02 o 
 -12   3   2        6.17       -6.05     30.71 o 
 -11   3   2       94.95       78.02     23.72 o 
 -10   3   2      171.13      159.57     25.26 o 
  -9   3   2       96.11       94.53     22.55 o 
  -8   3   2     1324.76     1425.05     74.84 o 
  -7   3   2       96.29       70.52     10.82 o 
  -6   3   2      919.12      809.42     37.23 o 
  -5   3   2     6855.45     6872.95    296.65 o 
  -4   3   2     1923.11     1675.77     73.22 o 
  -3   3   2    18363.41    18520.19    712.52 o 
  -2   3   2    10010.58    10134.51    390.16 o 
  -1   3   2    31674.75    33465.56   1284.68 o 
   0   3   2     2926.60     3294.11    127.69 o 
   1   3   2      707.91      871.85     44.60 o 
   2   3   2    19011.75    18114.30    777.03 o 
   3   3   2     1417.31     1378.16     53.65 o 
   4   3   2      130.44      147.00      8.13 o 
   5   3   2     2258.60     2048.10    102.47 o 
   6   3   2       94.47      160.61     40.27 o 
   7   3   2     3027.82     3064.36    152.98 o 
   8   3   2       13.48       -1.09     15.57 o 
   9   3   2     1590.28     1717.43    154.04 o 
  10   3   2      648.77      668.31     71.47 o 
  11   3   2      297.19      255.45     48.15 o 
  12   3   2        5.07       23.74     29.72 o 
 -13   4   2       26.09       22.08     48.27 o 
 -12   4   2       91.61      136.10     33.60 o 
 -11   4   2       44.63       56.31     29.44 o 
 -10   4   2      327.25      354.72     40.63 o 
  -9   4   2        1.24      -11.42     20.48 o 
  -8   4   2      294.43      312.44     23.35 o 
  -7   4   2       50.30       49.59     10.31 o 
  -6   4   2      144.90      172.54     12.19 o 
  -5   4   2     1227.40     1204.89     53.70 o 
  -4   4   2    22999.90    22750.04    874.44 o 
  -3   4   2      406.22      442.31     18.18 o 
  -2   4   2    17172.77    16371.40    629.45 o 
  -1   4   2     4367.30     4638.15    162.56 o 
   0   4   2      490.14      742.29     29.13 o 
   1   4   2    14562.64    14849.80    738.09 o 
   2   4   2     1086.46     1086.90     46.93 o 
   3   4   2     1602.61     1292.91     50.36 o 
   4   4   2     2330.80     2702.27    103.44 o 
   5   4   2     2064.68     2017.45     87.84 o 
   6   4   2       85.37       86.84     18.23 o 
   7   4   2      780.56      813.23     43.83 o 
   8   4   2      238.51      230.93     24.25 o 
   9   4   2       46.33       34.80     29.44 o 
  10   4   2        4.29       -5.99     33.18 o 
  11   4   2        6.13       11.23     38.79 o 
  12   4   2       44.68       69.97     46.77 o 
 -12   5   2       19.23       17.76     30.49 o 
 -11   5   2       18.22       37.50     35.36 o 
 -10   5   2       32.12       17.23     49.27 o 
  -9   5   2      187.65      205.05     21.47 o 
  -8   5   2      196.67      146.86     17.24 o 
  -7   5   2     1501.64     1645.03     73.54 o 
  -6   5   2      970.37      940.03     43.02 o 
  -5   5   2      204.22      189.94     15.20 o 
  -4   5   2      585.06      692.58     27.91 o 
  -3   5   2      416.11      371.73     20.68 o 
  -2   5   2     1949.01     2039.92     72.21 o 
  -1   5   2    15881.56    16582.78    580.72 o 
   0   5   2     2739.56     2442.47     86.03 o 
   1   5   2       12.77       27.90      7.20 o 
   2   5   2     2933.15     3220.90    159.94 o 
   3   5   2      523.12      427.71     17.73 o 
   4   5   2        0.11       -1.27      5.06 o 
   5   5   2     4024.86     4272.34    164.56 o 
   6   5   2      180.75      147.39     15.70 o 
   7   5   2     3430.77     3496.05    175.18 o 
   8   5   2      213.61      206.92     23.54 o 
   9   5   2      597.31      724.81     73.22 o 
  10   5   2       75.13       82.32     35.55 o 
  11   5   2       35.96       -4.74     39.42 o 
 -12   6   2        0.69       13.66     31.47 o 
 -11   6   2        4.37       32.07     29.60 o 
 -10   6   2       41.75       72.72     37.17 o 
  -9   6   2      318.75      261.26     37.92 o 
  -8   6   2      225.04      229.70     26.33 o 
  -7   6   2       50.25       54.65     19.71 o 
  -6   6   2      205.22      283.78     16.34 o 
  -5   6   2     4656.07     4557.94    175.73 o 
  -4   6   2     1374.14     1130.90     44.95 o 
  -3   6   2     3410.73     3769.49    145.47 o 
  -2   6   2    12843.39    12337.15    432.52 o 
  -1   6   2      990.47      851.84     30.87 o 
   0   6   2     1285.06     1044.30     41.00 o 
   1   6   2     6593.98     6895.92    297.10 o 
   2   6   2       35.46       24.30      8.16 o 
   3   6   2     7518.33     7430.53    286.30 o 
   4   6   2      364.70      328.64     14.74 o 
   5   6   2     2866.93     2980.23    115.22 o 
   6   6   2       11.05        8.86      8.73 o 
   7   6   2      539.92      462.67     34.13 o 
   8   6   2      394.36      440.55     44.72 o 
   9   6   2        1.92       35.81     21.97 o 
  10   6   2       27.81       94.30     36.55 o 
  11   6   2        2.11       -6.86     40.54 o 
 -12   7   2        1.35       22.30     33.01 o 
 -11   7   2       26.09       61.49     43.41 o 
 -10   7   2       90.60      119.62     36.05 o 
  -9   7   2      401.81      450.78     52.51 o 
  -8   7   2      661.00      712.19     41.13 o 
  -7   7   2     1142.48     1241.09     56.44 o 
  -6   7   2     3479.11     3330.13    144.50 o 
  -5   7   2     1160.07      949.04     38.22 o 
  -4   7   2     1285.36     1288.28     50.59 o 
  -3   7   2    14192.14    14463.98    506.95 o 
  -2   7   2       81.56       93.34      8.62 o 
  -1   7   2       10.48        2.97      4.47 o 
   0   7   2       15.02        8.55      6.23 o 
   1   7   2     1328.45     1535.66     54.71 o 
   2   7   2     4738.52     4975.13    214.42 o 
   3   7   2     3729.35     3514.08    135.76 o 
   4   7   2       96.32       71.15      6.67 o 
   5   7   2     1316.87     1495.77     59.73 o 
   6   7   2      530.73      593.23     33.02 o 
   7   7   2      462.19      390.85     31.81 o 
   8   7   2      160.45      175.16     35.05 o 
   9   7   2       55.54      112.93     23.77 o 
  10   7   2       89.01       69.23     37.05 o 
 -12   8   2        8.38       45.74     33.43 o 
 -11   8   2       35.89       66.36     44.40 o 
 -10   8   2       49.09       57.50     35.05 o 
  -9   8   2      236.45      342.89     48.27 o 
  -8   8   2       95.33      124.62     31.00 o 
  -7   8   2       20.57       22.65     11.55 o 
  -6   8   2      381.22      382.47     20.74 o 
  -5   8   2     3937.06     4127.29    159.77 o 
  -4   8   2     1153.20     1264.93     52.79 o 
  -3   8   2     2483.13     2307.90     81.10 o 
  -2   8   2      424.99      444.85     20.66 o 
  -1   8   2      926.14      870.33     34.52 o 
   0   8   2     4010.05     4082.78    157.37 o 
   1   8   2        2.76        1.18      3.99 o 
   2   8   2    14990.64    14397.55    617.71 o 
   3   8   2     1629.65     1658.34     65.10 o 
   4   8   2     4062.63     3881.12    149.49 o 
   5   8   2       16.65       21.72      9.26 o 
   6   8   2     2643.80     2833.35    122.72 o 
   7   8   2        2.47      -15.90     15.90 o 
   8   8   2      252.77      174.38     28.00 o 
   9   8   2        3.48       -1.79     28.38 o 
 -12   9   2       68.24      117.75     55.13 o 
 -11   9   2       65.02      182.86     49.89 o 
 -10   9   2       72.22      108.77     40.79 o 
  -9   9   2      294.12      409.74     53.51 o 
  -8   9   2       34.54       73.93     21.00 o 
  -7   9   2     1797.44     2026.48    127.40 o 
  -6   9   2      174.44      187.21     16.06 o 
  -5   9   2     3298.32     3292.53    143.30 o 
  -4   9   2      845.60      932.79     42.09 o 
  -3   9   2      115.78      122.78     15.05 o 
  -2   9   2      376.15      393.82     17.24 o 
  -1   9   2     4222.64     4353.56    167.78 o 
   0   9   2      215.66      234.67     11.38 o 
   1   9   2     6067.56     6242.47    219.80 o 
   2   9   2      215.00      289.05     17.68 o 
   3   9   2     2725.39     2854.14    111.74 o 
   4   9   2       14.77       23.64      8.34 o 
   5   9   2       41.28       84.81     15.05 o 
   6   9   2      381.58      357.66     41.57 o 
   7   9   2      174.81      134.69     31.93 o 
   8   9   2        3.71       24.84     21.24 o 
   9   9   2       94.09       39.54     35.17 o 
 -12  10   2       94.02       12.72     54.26 o 
 -11  10   2       20.19        8.36     46.40 o 
 -10  10   2      104.86      124.36     39.54 o 
  -9  10   2       21.57       35.92     34.92 o 
  -8  10   2        4.80      -17.86     21.83 o 
  -7  10   2        2.82        9.13     21.70 o 
  -6  10   2        4.70        3.88     16.14 o 
  -5  10   2      328.64      346.05     18.98 o 
  -4  10   2        1.25       -0.52      7.46 o 
  -3  10   2        2.28       13.74      8.98 o 
  -2  10   2       35.35       36.59      6.81 o 
  -1  10   2     1188.11     1383.31     54.48 o 
   0  10   2     5040.36     4959.37    213.42 o 
   1  10   2      436.80      583.49     22.19 o 
   2  10   2      730.40      821.66     30.01 o 
   3  10   2     1546.93     1490.70     65.82 o 
   4  10   2     1128.41     1083.44     56.60 o 
   5  10   2     1124.41     1263.72     56.82 o 
   6  10   2       29.77       13.89     15.64 o 
   7  10   2      367.33      375.87     31.87 o 
   8  10   2       12.41       26.19     31.68 o 
   9  10   2       40.35       22.33     35.30 o 
 -11  11   2        1.61       54.51     49.52 o 
 -10  11   2        1.60       57.25     43.28 o 
  -9  11   2        1.58       14.09     36.17 o 
  -8  11   2      100.96      109.42     27.07 o 
  -7  11   2      238.07      217.14     42.47 o 
  -6  11   2      117.90      138.14     28.13 o 
  -5  11   2      142.86      192.70     22.96 o 
  -4  11   2       20.68       22.22      8.43 o 
  -3  11   2      351.81      374.62     17.46 o 
  -2  11   2     2006.37     2168.04     84.46 o 
  -1  11   2     2069.71     2234.13     86.74 o 
   0  11   2     1224.87     1038.40     41.87 o 
   1  11   2       91.71       64.76     11.27 o 
   2  11   2     2519.40     2321.41     90.48 o 
   3  11   2        4.73        4.35      8.31 o 
   4  11   2      766.00      705.61     33.61 o 
   5  11   2      178.88      224.84     17.05 o 
   6  11   2       43.28       53.11     21.29 o 
   7  11   2       80.30      139.20     31.06 o 
   8  11   2      648.83      659.21     68.98 o 
   9  11   2        0.44       20.46     37.67 o 
 -10  12   2      132.68       75.46     46.52 o 
  -9  12   2      163.09      148.31     43.16 o 
  -8  12   2       18.20        9.89     39.79 o 
  -7  12   2       70.81       47.21     21.72 o 
  -6  12   2      132.78      141.52     23.89 o 
  -5  12   2      163.64      162.26     33.43 o 
  -4  12   2     5063.07     5055.86    194.54 o 
  -3  12   2     1730.06     1754.71     69.51 o 
  -2  12   2     1392.61     1360.94     58.11 o 
  -1  12   2       14.77       16.37      7.42 o 
   0  12   2     4780.33     5027.70    177.20 o 
   1  12   2       78.82       85.53      7.78 o 
   2  12   2      484.20      494.11     29.11 o 
   3  12   2      548.30      630.78     30.46 o 
   4  12   2      264.21      314.65     23.42 o 
   5  12   2      231.33      256.32     17.31 o 
   6  12   2       49.92       32.06     15.77 o 
   7  12   2        0.99        7.19     20.74 o 
   8  12   2       18.23        6.24     35.05 o 
   9  12   2      100.65       33.30     39.79 o 
  -9  13   2       45.95       41.16     41.79 o 
  -8  13   2        2.15       23.75     25.58 o 
  -7  13   2       17.57       30.99     22.79 o 
  -6  13   2       89.33      116.73     22.80 o 
  -5  13   2      442.78      418.66     27.62 o 
  -4  13   2      192.66      191.45     20.27 o 
  -3  13   2     1041.95      987.40     40.33 o 
  -2  13   2      122.52      102.99      9.90 o 
  -1  13   2     3509.47     3398.03    132.16 o 
   0  13   2      105.20      121.95      8.98 o 
   1  13   2     2274.58     2152.53     83.78 o 
   2  13   2       19.89       17.56     12.99 o 
   3  13   2      129.55      131.20     11.16 o 
   4  13   2        5.37       22.77     11.06 o 
   5  13   2       31.86       11.42     14.79 o 
   6  13   2       11.60        8.82     16.99 o 
   7  13   2      711.08      725.26    101.09 o 
   8  13   2        0.82       -0.50     36.92 o 
   9  13   2      527.04      544.33     68.23 o 
  -9  14   2       11.96       59.25     44.65 o 
  -8  14   2        2.84      -27.39     27.39 o 
  -7  14   2        2.39       18.64     23.76 o 
  -6  14   2       55.13       76.89     21.44 o 
  -5  14   2       47.55       61.45     24.38 o 
  -4  14   2     1721.70     1749.97     78.37 o 
  -3  14   2     2230.83     2352.45    103.43 o 
  -2  14   2     1151.20     1210.49     49.15 o 
  -1  14   2      587.66      628.42     27.23 o 
   0  14   2      938.77      935.66     35.21 o 
   1  14   2        9.32        0.80      8.67 o 
   2  14   2      148.99      194.08     25.61 o 
   3  14   2      343.57      369.07     34.54 o 
   4  14   2      776.17      759.20     70.90 o 
   5  14   2        2.27       25.79     15.97 o 
   6  14   2      123.35      108.92     19.08 o 
   7  14   2       36.91       63.47     25.52 o 
   8  14   2        0.28       13.47     39.66 o 
   9  14   2      252.59      247.09     51.02 o 
  -8  15   2       74.11       43.48     28.53 o 
  -7  15   2      182.53      141.84     28.62 o 
  -6  15   2        3.61        8.13     37.23 o 
  -5  15   2       41.28       13.98     16.42 o 
  -4  15   2      187.50      183.55     23.24 o 
  -3  15   2      194.70      154.05     21.66 o 
  -2  15   2     2606.83     2682.93    117.46 o 
  -1  15   2      316.79      321.60     17.52 o 
   0  15   2      940.32      950.35     39.53 o 
   1  15   2       22.34       25.30      9.70 o 
   2  15   2      360.09      399.85     20.14 o 
   3  15   2       10.02        5.91     12.45 o 
   4  15   2       52.74       38.85     18.92 o 
   5  15   2       12.79        9.66     16.70 o 
   6  15   2      536.48      601.75     47.45 o 
   7  15   2        0.93       21.19     24.83 o 
   8  15   2      436.41      389.16     53.88 o 
   9  15   2       17.89      -23.08     45.53 o 
  -8  16   2        4.85       69.97     43.53 o 
  -7  16   2        4.35       59.58     27.94 o 
  -6  16   2       10.99       12.00     25.22 o 
  -5  16   2       80.13       96.01     18.62 o 
  -4  16   2       25.72       22.32     14.39 o 
  -3  16   2     1036.69     1121.89     52.15 o 
  -2  16   2        0.37       -4.08     12.02 o 
  -1  16   2       31.90        7.27      9.49 o 
   0  16   2      571.21      570.33     26.15 o 
   1  16   2      362.16      386.36     26.30 o 
   2  16   2       32.12       48.10     13.16 o 
   3  16   2     2264.38     2231.32     98.96 o 
   4  16   2       57.67       48.95     15.20 o 
   5  16   2      295.43      376.92     77.67 o 
   6  16   2        0.06      -19.05     29.31 o 
   7  16   2      251.41      242.49     39.98 o 
   8  16   2      167.41      324.80     56.25 o 
   9  16   2        0.03       33.43     50.14 o 
  -8  17   2       78.06        2.87     45.90 o 
  -7  17   2      343.94      277.78     47.90 o 
  -6  17   2      448.82      409.86     56.44 o 
  -5  17   2      649.46      624.55     39.03 o 
  -4  17   2       35.09       28.54     21.23 o 
  -3  17   2       19.72       26.64     14.35 o 
  -2  17   2      277.65      246.83     18.31 o 
  -1  17   2       43.44       48.21     13.57 o 
   0  17   2      552.21      501.97     24.39 o 
   1  17   2      428.08      389.11     31.61 o 
   2  17   2      210.16      231.53     19.98 o 
   3  17   2       42.09       29.75     14.92 o 
   4  17   2       69.64       51.38     17.79 o 
   5  17   2        6.67       -6.56     16.84 o 
   6  17   2        0.62       25.07     24.28 o 
   7  17   2       33.64       15.26     28.19 o 
   8  17   2       16.36      -19.83     40.91 o 
   9  17   2       12.96      -21.70     51.64 o 
  10  17   2        0.81       -5.49     58.87 o 
  -8  18   2       10.10        4.24     43.41 o 
  -7  18   2        0.20      -30.19     43.28 o 
  -6  18   2      144.74      203.56     47.02 o 
  -5  18   2        1.44       -1.85     21.10 o 
  -4  18   2      232.45      245.09     26.83 o 
  -3  18   2      190.33      186.06     21.57 o 
  -2  18   2        1.41      -11.23     14.56 o 
  -1  18   2      346.18      332.39     23.96 o 
   0  18   2        0.15        4.53     17.15 o 
   1  18   2        0.57      -12.18     13.86 o 
   2  18   2     1102.80     1078.23     50.81 o 
   3  18   2        0.34      -14.78     14.78 o 
   4  18   2      600.72      665.22     50.98 o 
   5  18   2        6.58       18.94     23.64 o 
   6  18   2      293.81      290.19     35.32 o 
   7  18   2        0.81       39.04     30.21 o 
   8  18   2       99.13      142.69     48.02 o 
   9  18   2        0.13      -17.59     54.13 o 
  -8  19   2      149.82      211.54     59.00 o 
  -7  19   2      154.07       99.41     49.39 o 
  -6  19   2      269.93      311.70     55.26 o 
  -5  19   2       80.66        8.11     28.88 o 
  -4  19   2       22.72       39.26     17.62 o 
  -3  19   2       86.71       82.20     17.10 o 
  -2  19   2        3.09       -4.02     15.60 o 
  -1  19   2        2.14        0.00     27.67 o 
   0  19   2      186.06      145.11     33.73 o 
   1  19   2      563.36      585.99     32.31 o 
   2  19   2       42.76       74.92     16.33 o 
   3  19   2        0.88       -3.27     16.76 o 
   4  19   2       33.70        7.69     23.31 o 
   5  19   2        0.12       12.46     19.66 o 
   6  19   2       24.82       23.71     25.00 o 
   7  19   2        2.73      -23.49     26.57 o 
   8  19   2        3.75       52.76     47.27 o 
   9  19   2        4.96       36.55     58.87 o 
  -8  20   2        4.65       13.47     50.02 o 
  -7  20   2        6.35       29.19     51.02 o 
  -6  20   2        4.53      -19.33     45.90 o 
  -5  20   2       11.39       16.76     29.12 o 
  -4  20   2        1.93        4.26     26.63 o 
  -3  20   2       52.67       59.62     18.24 o 
  -2  20   2        9.60       -9.78     18.55 o 
  -1  20   2       19.57       30.24     20.27 o 
   0  20   2       46.47       23.40     34.92 o 
   1  20   2       83.71       86.04     19.31 o 
   2  20   2      198.81      216.02     23.17 o 
   3  20   2       47.75       39.88     18.32 o 
   4  20   2       43.35       33.32     19.68 o 
   5  20   2      506.88      589.54     43.37 o 
   6  20   2       51.38       48.11     28.35 o 
   7  20   2       27.24       19.90     29.62 o 
   8  20   2        0.23       42.94     44.08 o 
  -8  21   2        5.21       14.59     61.37 o 
  -7  21   2       13.79      -22.45     48.02 o 
  -6  21   2        4.20        3.74     44.53 o 
  -5  21   2       15.77       23.54     37.67 o 
  -4  21   2        0.31       25.22     29.54 o 
  -3  21   2       13.24       -8.77     29.18 o 
  -2  21   2      101.20      146.59     24.81 o 
  -1  21   2        9.45      -13.62     20.64 o 
   0  21   2      320.53      395.05     31.28 o 
   1  21   2       95.31       87.47     21.16 o 
   2  21   2      118.74       89.89     25.42 o 
   3  21   2        0.10       -8.37     19.31 o 
   4  21   2       23.94       20.84     20.31 o 
   5  21   2        0.24      -21.51     21.51 o 
   6  21   2      118.64       80.79     28.61 o 
   7  21   2       27.40       11.57     32.24 o 
   8  21   2       38.48       91.99     50.11 o 
  -7  22   2        5.35       82.82     60.00 o 
  -6  22   2       20.19       63.86     54.88 o 
  -5  22   2        7.15       47.77     44.78 o 
  -4  22   2      111.44      172.75     52.14 o 
  -3  22   2       32.74      -10.45     30.60 o 
  -2  22   2      123.50       73.73     29.67 o 
  -1  22   2       19.37       11.78     21.77 o 
   0  22   2        4.62       -0.61     23.11 o 
   1  22   2       44.02       41.48     23.32 o 
   2  22   2       25.22       49.39     24.10 o 
   3  22   2       55.26        3.23     24.25 o 
   4  22   2      106.22       91.01     22.09 o 
   5  22   2       14.19        2.37     27.51 o 
   6  22   2       37.84       12.50     34.14 o 
   7  22   2        1.59       -4.91     35.19 o 
  -6  23   2       35.28       14.47     51.76 o 
  -5  23   2       10.34      -15.09     47.40 o 
  -4  23   2        3.36       -4.62     49.27 o 
  -3  23   2       83.56       52.21     33.69 o 
  -2  23   2       41.31       38.01     32.11 o 
  -1  23   2       83.32       66.27     32.57 o 
   0  23   2      157.47       92.62     32.71 o 
   1  23   2      147.39      196.58     27.55 o 
   2  23   2       24.82       -0.79     25.24 o 
   3  23   2        4.19      -25.06     25.06 o 
   4  23   2        3.99       12.15     28.29 o 
   5  23   2        0.28        7.16     30.42 o 
   6  23   2       14.64       31.72     34.37 o 
  -5  24   2      127.55      109.14     59.37 o 
  -4  24   2        7.23       -6.86     47.90 o 
  -3  24   2       27.26       56.73     36.91 o 
  -2  24   2        0.72       41.92     36.16 o 
  -1  24   2      214.72      225.72     37.49 o 
   0  24   2       17.10       49.93     36.16 o 
   1  24   2        0.87       42.77     36.60 o 
   2  24   2       10.21      -18.87     27.31 o 
   3  24   2        9.77      -13.99     28.97 o 
   4  24   2        0.77       14.66     28.74 o 
   5  24   2        1.61      -36.55     36.55 o 
  -4  25   2       35.16       13.97     52.89 o 
  -3  25   2        7.16       20.83     54.88 o 
  -2  25   2        7.39       57.61     68.42 o 
  -1  25   2       56.41       32.51     51.39 o 
   0  25   2      161.22      119.03     38.26 o 
   1  25   2       14.62       54.36     39.60 o 
   2  25   2        5.35       14.13     39.50 o 
   3  25   2        4.03      -30.88     30.88 o 
   4  25   2        9.52       -4.94     40.11 o 
  -2  26   2       17.79       30.89     44.59 o 
  -1  26   2        8.58      -39.26     39.26 o 
   0  26   2        9.56      -16.14     39.53 o 
   1  26   2       16.10       25.45     42.27 o 
   2  26   2        0.49       11.21     40.88 o 
   3  26   2        6.93       14.34     54.88 o 
 -13   0   3      220.07      283.23     45.81 o 
 -11   0   3      507.30      602.95    127.41 o 
  -9   0   3      541.54      570.03     43.52 o 
  -7   0   3       20.33        6.81     21.77 o 
  -5   0   3      104.10      117.89     12.97 o 
  -3   0   3      228.36      210.59     16.05 o 
  -1   0   3      276.05      436.20     23.72 o 
   1   0   3      140.68       59.28      8.58 o 
  11   0   3      317.49      254.08     46.65 o 
 -13   1   3        0.83        0.63     42.03 o 
 -12   1   3        6.22        7.02     23.82 o 
 -11   1   3       26.83       53.41     19.66 o 
 -10   1   3      733.03      729.31     40.33 o 
  -9   1   3       12.58        3.87     16.96 o 
  -8   1   3      798.59      877.11     73.27 o 
  -7   1   3       29.64       16.15     10.34 o 
  -6   1   3       16.56       25.74      6.94 o 
  -5   1   3     3398.71     3097.55    110.12 o 
  -4   1   3     7379.48     6991.81    268.32 o 
  -3   1   3     1734.62     1774.03     69.46 o 
  -2   1   3    29974.24    28509.46   1220.98 o 
  -1   1   3     2142.31     2506.81     97.23 o 
   0   1   3    40945.05    40435.87   1549.53 o 
   1   1   3    34521.09    35270.41   1351.39 o 
   2   1   3    22591.24    21934.71   1083.75 o 
   3   1   3      851.06      992.99     87.19 o 
   7   1   3      761.60      658.33     63.11 o 
   8   1   3     1151.92     1302.32    118.49 o 
   9   1   3      366.74      392.90     48.27 o 
  10   1   3      227.83      214.54     40.79 o 
  11   1   3        0.49      -18.10     30.37 o 
  12   1   3       10.54       -6.35     31.06 o 
 -13   2   3        4.26       40.04     55.13 o 
 -12   2   3      223.89      210.71     27.59 o 
 -11   2   3       32.08       59.82     20.07 o 
 -10   2   3      226.97      267.59     21.58 o 
  -9   2   3       37.54       44.45     15.10 o 
  -8   2   3      234.56      248.68     19.34 o 
  -7   2   3        7.52       -1.98     10.26 o 
  -6   2   3     2342.91     2011.16     88.79 o 
  -5   2   3     2531.49     2194.28     95.71 o 
  -4   2   3     8113.25     8258.07    355.23 o 
  -3   2   3     4106.06     3966.14    170.85 o 
  -2   2   3     2534.67     2513.43    108.97 o 
  -1   2   3    23270.88    24534.07    942.09 o 
   0   2   3      145.08      143.03      7.41 o 
   1   2   3     4115.51     4094.18    176.82 o 
   2   2   3    16422.04    16549.14    821.42 o 
   3   2   3     3201.11     3005.11    183.76 o 
   4   2   3     1055.74     1014.19     89.81 o 
   6   2   3       25.26       -6.36     16.34 o 
   7   2   3      161.56      195.70     27.69 o 
   8   2   3      678.33      620.55     69.23 o 
   9   2   3       46.31       45.78     30.06 o 
  10   2   3      853.53      813.00     82.07 o 
  11   2   3       26.93       22.08     38.42 o 
  12   2   3      115.90       88.74     32.80 o 
 -13   3   3        0.50       43.78     55.75 o 
 -12   3   3        0.06       -3.76     26.29 o 
 -11   3   3      106.56       79.96     20.89 o 
 -10   3   3       14.88       -9.01     17.46 o 
  -9   3   3      736.78      752.73     51.02 o 
  -8   3   3       52.75       76.13     13.48 o 
  -7   3   3      816.34      940.65     50.07 o 
  -6   3   3      373.22      456.53     22.74 o 
  -5   3   3      260.84      243.81     13.71 o 
  -4   3   3     1114.04     1306.59     66.04 o 
  -3   3   3     1673.06     1812.28     78.81 o 
  -2   3   3     1857.37     2425.58     93.30 o 
  -1   3   3     6375.73     6835.87    263.14 o 
   0   3   3    19215.72    18344.76    704.80 o 
   1   3   3    12970.43    13045.05    560.31 o 
   2   3   3     1224.06      990.79     50.50 o 
   3   3   3       29.75       89.92      8.37 o 
   4   3   3     2490.80     2428.29    121.80 o 
   5   3   3      642.88      575.51     54.13 o 
   6   3   3      384.57      268.17     22.09 o 
   7   3   3      838.68      893.17     71.53 o 
   8   3   3      224.85      256.87     24.89 o 
   9   3   3        3.06       20.55     20.81 o 
  10   3   3       65.92       52.39     34.30 o 
  11   3   3       21.39       29.69     38.54 o 
  12   3   3        5.47      -10.03     27.59 o 
 -12   4   3        5.30       -2.45     32.04 o 
 -11   4   3        4.34       -6.47     23.20 o 
 -10   4   3        8.27        0.73     32.41 o 
  -9   4   3       87.77       80.76     22.07 o 
  -8   4   3      198.82      246.80     34.91 o 
  -7   4   3     2418.07     2442.05    122.85 o 
  -6   4   3     1729.81     1595.28     70.36 o 
  -5   4   3    11570.53    11387.98    489.80 o 
  -4   4   3      802.09      813.82     32.19 o 
  -3   4   3     4944.90     4887.89    188.18 o 
  -2   4   3     1631.35     1588.08     61.58 o 
  -1   4   3     8991.75     9615.68    369.44 o 
   0   4   3      985.99     1115.27     43.87 o 
   1   4   3     3762.45     3305.72    142.80 o 
   2   4   3     1642.87     1754.68     76.64 o 
   3   4   3    11481.73    10943.30    468.91 o 
   4   4   3     3791.37     3302.88    142.94 o 
   5   4   3     5052.42     4494.02    193.87 o 
   6   4   3      951.32     1101.00     70.33 o 
   7   4   3      809.64      849.61     56.05 o 
   8   4   3      242.61      229.27     56.25 o 
   9   4   3       25.97       26.63     28.31 o 
  10   4   3       17.74       54.88     33.80 o 
  11   4   3       61.89       41.41     39.29 o 
 -12   5   3       12.71       -7.61     47.34 o 
 -11   5   3        0.50        0.06     22.84 o 
 -10   5   3      269.04      304.70     37.21 o 
  -9   5   3      298.66      321.82     25.54 o 
  -8   5   3     3210.38     3255.33    164.02 o 
  -7   5   3      144.38      164.02     15.92 o 
  -6   5   3     1568.46     1558.41     79.09 o 
  -5   5   3       22.28       39.76      6.24 o 
  -4   5   3     2604.49     2923.02    114.27 o 
  -3   5   3     4604.34     5444.90    209.78 o 
  -2   5   3      282.33      335.65     14.26 o 
  -1   5   3     3536.10     3884.18    150.22 o 
   0   5   3      305.29      224.14      9.85 o 
   1   5   3       24.57       35.02      5.28 o 
   2   5   3     7100.22     6444.29    277.84 o 
   3   5   3        5.90       17.38      7.49 o 
   4   5   3     5038.16     4611.45    198.32 o 
   5   5   3      589.06      634.86     34.75 o 
   6   5   3     1889.14     1774.46     90.40 o 
   7   5   3       16.58       21.12     14.50 o 
   8   5   3      161.06      159.79     21.60 o 
   9   5   3      350.25      284.13     40.79 o 
  10   5   3        0.07      -28.81     33.30 o 
  11   5   3        4.26       -8.98     39.79 o 
 -12   6   3       12.16       14.48     33.94 o 
 -11   6   3        2.87       21.66     28.97 o 
 -10   6   3       19.16       11.90     26.00 o 
  -9   6   3      147.06      165.97     25.94 o 
  -8   6   3      219.30      257.05     33.57 o 
  -7   6   3     1155.43     1183.60     54.07 o 
  -6   6   3     2148.43     2232.28     98.10 o 
  -5   6   3     3061.93     3136.72    136.52 o 
  -4   6   3     4246.78     4506.79    174.39 o 
  -3   6   3     7038.46     6713.67    258.69 o 
  -2   6   3      237.66      232.61     11.31 o 
  -1   6   3     1355.06     1336.90     47.49 o 
   0   6   3      153.30      156.97      8.82 o 
   1   6   3     1299.82     1133.83     49.96 o 
   2   6   3    16135.23    16524.49    635.33 o 
   3   6   3      953.48      964.80     42.87 o 
   4   6   3     3099.12     2742.65    118.93 o 
   5   6   3     4231.18     3838.84    166.31 o 
   6   6   3     2597.06     2591.08    130.65 o 
   7   6   3      810.81      862.63     97.04 o 
   8   6   3       46.84       96.80     36.92 o 
   9   6   3      137.25      181.00     25.31 o 
  10   6   3       65.60       42.66     34.92 o 
 -12   7   3       28.77      -10.12     57.25 o 
 -11   7   3      185.43      218.44     60.43 o 
 -10   7   3       11.37       -0.72     26.65 o 
  -9   7   3      435.13      558.52     44.17 o 
  -8   7   3      238.99      209.39     25.45 o 
  -7   7   3     1141.90     1275.37     57.65 o 
  -6   7   3       85.11       97.12     10.96 o 
  -5   7   3        0.61        8.69      8.22 o 
  -4   7   3     2328.88     2535.19     98.92 o 
  -3   7   3      523.60      733.90     29.62 o 
  -2   7   3     2953.73     2791.53     98.18 o 
  -1   7   3     3136.51     3035.59    107.01 o 
   0   7   3     1858.94     1826.19     70.73 o 
   1   7   3      448.49      591.59     24.24 o 
   2   7   3      238.37      248.58     16.91 o 
   3   7   3      237.01      193.47     12.89 o 
   4   7   3      529.19      421.34     22.07 o 
   5   7   3     1065.21      850.77     38.80 o 
   6   7   3      377.21      367.42     42.04 o 
   7   7   3      694.48      759.60     41.79 o 
   8   7   3        2.91       -0.45     18.96 o 
   9   7   3      300.71      353.63     33.85 o 
 -12   8   3       84.31       51.82     37.31 o 
 -11   8   3       10.96      -42.53     42.53 o 
 -10   8   3       17.12       49.52     39.79 o 
  -9   8   3       39.92       68.95     32.62 o 
  -8   8   3       24.29       32.06     37.67 o 
  -7   8   3       60.47       34.56     11.89 o 
  -6   8   3      940.31     1059.91     48.35 o 
  -5   8   3     1000.20     1105.32     49.94 o 
  -4   8   3     3320.61     3336.23    129.38 o 
  -3   8   3     2371.37     2398.64     92.66 o 
  -2   8   3       61.78       96.64      8.46 o 
  -1   8   3     1515.28     1455.66     52.12 o 
   0   8   3     1469.90     1511.60     59.61 o 
   1   8   3     6831.71     7112.78    250.81 o 
   2   8   3     1203.88     1141.65     45.49 o 
   3   8   3      794.08      808.26     36.50 o 
   4   8   3     1808.33     1731.45     76.34 o 
   5   8   3       95.96      100.32     13.93 o 
   6   8   3       22.04       22.91     10.47 o 
   7   8   3        6.15        1.95     14.36 o 
   8   8   3        1.26      -13.40     18.65 o 
   9   8   3      432.16      568.40     64.11 o 
 -12   9   3       76.49       42.94    101.84 o 
 -11   9   3        7.53       -1.50     44.03 o 
 -10   9   3      162.00      116.50     38.29 o 
  -9   9   3       69.87      105.90     37.54 o 
  -8   9   3      686.85      735.26     52.92 o 
  -7   9   3       26.02       27.73     16.08 o 
  -6   9   3      202.30      192.73     19.88 o 
  -5   9   3      641.60      670.93     31.88 o 
  -4   9   3      867.93      839.65     34.03 o 
  -3   9   3      254.37      309.10     22.52 o 
  -2   9   3     4284.36     4031.13    141.80 o 
  -1   9   3      362.37      423.01     18.30 o 
   0   9   3     4581.42     4405.12    169.78 o 
   1   9   3      624.48      814.04     30.00 o 
   2   9   3    11644.03    11712.25    449.63 o 
   3   9   3      170.60      213.51     17.60 o 
   4   9   3      760.14      827.24     38.14 o 
   5   9   3      563.62      594.31     29.11 o 
   6   9   3     1365.43     1408.61     63.10 o 
   7   9   3       55.35       49.16     15.40 o 
   8   9   3      318.49      263.56     41.16 o 
   9   9   3      299.02      142.69     37.79 o 
 -12  10   3       45.89       10.60     53.76 o 
 -11  10   3      112.64      146.43     46.03 o 
 -10  10   3       55.88       -9.85     40.41 o 
  -9  10   3      279.40      478.97     57.25 o 
  -8  10   3       57.55       46.90     32.80 o 
  -7  10   3        8.87      -18.25     18.25 o 
  -6  10   3      352.88      383.26     21.79 o 
  -5  10   3       34.35       44.58      9.98 o 
  -4  10   3     2566.33     2464.70     95.57 o 
  -3  10   3      322.61      353.70     16.56 o 
  -2  10   3      358.71      289.93     13.95 o 
  -1  10   3       27.34       43.96      6.67 o 
   0  10   3      896.78      989.75     39.79 o 
   1  10   3        2.45       -0.64      5.15 o 
   2  10   3      232.20      284.79     13.91 o 
   3  10   3     1133.82     1216.80     54.58 o 
   4  10   3      804.52      781.99     36.39 o 
   5  10   3     1298.18     1462.27     65.35 o 
   6  10   3       69.70       42.17     12.26 o 
   7  10   3      683.27      635.62     46.38 o 
   8  10   3       65.30       69.23     33.80 o 
   9  10   3      333.45      436.06     56.25 o 
 -11  11   3       35.91       41.16     49.89 o 
 -10  11   3        0.20       -5.86     43.28 o 
  -9  11   3      220.29      267.30     48.15 o 
  -8  11   3       65.20       45.82     23.54 o 
  -7  11   3        0.77       -4.77     18.57 o 
  -6  11   3       55.65       12.42     26.07 o 
  -5  11   3      564.31      585.44     42.79 o 
  -4  11   3      573.21      616.52     29.62 o 
  -3  11   3     6063.64     6408.96    247.17 o 
  -2  11   3     1005.77     1051.90     42.19 o 
  -1  11   3     3270.18     3398.05    131.20 o 
   0  11   3     1131.89     1126.03     44.81 o 
   1  11   3     5349.52     5045.22    178.35 o 
   2  11   3     1001.90      880.71     36.11 o 
   3  11   3      179.28      166.56     11.13 o 
   4  11   3      754.90      717.20     33.75 o 
   5  11   3      161.91      155.29     13.83 o 
   6  11   3       71.86       67.62     15.72 o 
   7  11   3      693.16      672.10     51.58 o 
   8  11   3       39.13       78.08     34.55 o 
   9  11   3      219.78      142.94     42.91 o 
 -11  12   3       53.13        7.73     51.39 o 
 -10  12   3      156.63      173.88     49.39 o 
  -9  12   3        9.42      -38.29     38.29 o 
  -8  12   3        7.26       -3.73     23.62 o 
  -7  12   3      241.23      268.92     57.25 o 
  -6  12   3     1022.45      940.50     95.98 o 
  -5  12   3      836.15      873.91     60.31 o 
  -4  12   3       77.20       66.66      9.72 o 
  -3  12   3     4277.19     4138.08    160.12 o 
  -2  12   3     1461.25     1390.01     55.42 o 
  -1  12   3       47.67       43.10      7.92 o 
   0  12   3      251.09      422.54     26.64 o 
   1  12   3     1303.17     1477.41     59.00 o 
   2  12   3      760.18      848.48     34.59 o 
   3  12   3     1435.86     1470.75     58.65 o 
   4  12   3       11.82       11.69     10.40 o 
   5  12   3      342.87      310.05     27.17 o 
   6  12   3        1.87        2.77     18.85 o 
   7  12   3       13.09        5.91     45.46 o 
   8  12   3      313.10      388.41     53.63 o 
   9  12   3      124.84       91.18     37.79 o 
 -10  13   3       30.03        6.36     46.52 o 
  -9  13   3      129.25       41.04     37.67 o 
  -8  13   3       80.32       86.94     41.91 o 
  -7  13   3       49.49       59.85     23.88 o 
  -6  13   3      197.69      206.04     28.63 o 
  -5  13   3      124.49      110.30     41.91 o 
  -4  13   3      524.36      518.87     26.57 o 
  -3  13   3       10.78       28.71     10.33 o 
  -2  13   3     3892.37     3976.12    154.25 o 
  -1  13   3       20.33       44.99      9.03 o 
   0  13   3     1478.37     1530.26     55.16 o 
   1  13   3      449.19      483.93     21.70 o 
   2  13   3      216.50      229.46     13.35 o 
   3  13   3      108.62       89.78     19.07 o 
   4  13   3       65.78      106.28     28.34 o 
   5  13   3        0.23       -5.35     14.88 o 
   6  13   3      782.58      757.28     44.07 o 
   7  13   3       28.50        6.44     29.56 o 
   8  13   3      332.87      392.90     55.01 o 
   9  13   3       33.89       43.78     41.66 o 
  10  13   3        7.54        4.74     47.90 o 
 -10  14   3       39.79      115.75     55.51 o 
  -9  14   3       20.80       24.45     44.78 o 
  -8  14   3       52.37       72.97     27.60 o 
  -7  14   3      374.99      395.09     47.96 o 
  -6  14   3       31.98        8.19     28.50 o 
  -5  14   3      836.70      913.58     61.83 o 
  -4  14   3      155.76      166.02     17.55 o 
  -3  14   3      899.74      900.80     38.81 o 
  -2  14   3      844.14      852.22     40.27 o 
  -1  14   3       58.42       33.93     10.13 o 
   0  14   3       27.33       24.24      9.12 o 
   1  14   3      636.68      765.64     32.50 o 
   2  14   3       57.54       33.48     11.00 o 
   3  14   3     2910.79     2753.65    120.97 o 
   4  14   3       17.29       -4.76     12.90 o 
   5  14   3      572.65      663.41     39.20 o 
   6  14   3      295.16      286.65     25.04 o 
   7  14   3      158.12      134.25     68.66 o 
   8  14   3      245.48      213.42     46.77 o 
   9  14   3      206.66      233.87     48.02 o 
  10  14   3        2.59       -1.87     48.15 o 
  -9  15   3       44.57      136.46     49.64 o 
  -8  15   3      312.09      311.12     42.91 o 
  -7  15   3      408.68      473.54     42.07 o 
  -6  15   3      192.26      152.65     26.62 o 
  -5  15   3        0.01       43.88     21.86 o 
  -4  15   3      116.79      106.70     14.32 o 
  -3  15   3      310.21      321.77     31.67 o 
  -2  15   3       30.52       25.56     10.55 o 
  -1  15   3      847.26      940.45     41.61 o 
   0  15   3      562.10      655.82     28.98 o 
   1  15   3      478.63      466.19     27.30 o 
   2  15   3      139.83      125.34     23.48 o 
   3  15   3        8.14       -1.23     12.72 o 
   4  15   3      182.03      161.32     16.74 o 
   5  15   3      324.65      386.24     39.32 o 
   6  15   3        4.59        4.85     18.26 o 
   7  15   3      271.88      261.39     46.34 o 
   8  15   3       31.40       62.74     43.16 o 
   9  15   3        1.03       12.47     46.52 o 
  10  15   3        1.10       23.32     52.89 o 
  -8  16   3       35.75       48.21     31.74 o 
  -7  16   3      130.05      116.08     62.99 o 
  -6  16   3      125.96      136.82     27.33 o 
  -5  16   3        9.33       -5.88     22.59 o 
  -4  16   3      734.89      841.73     40.79 o 
  -3  16   3       91.11       63.04     15.14 o 
  -2  16   3       72.82       56.35     13.49 o 
  -1  16   3      242.82      185.46     16.45 o 
   0  16   3      119.75      124.92     12.72 o 
   1  16   3       48.64       33.36     13.02 o 
   2  16   3      992.16     1063.97     49.61 o 
   3  16   3       68.78       66.18     16.30 o 
   4  16   3      888.16      945.37     45.99 o 
   5  16   3       40.18       56.48     17.15 o 
   6  16   3       35.58       55.34     30.57 o 
   7  16   3      261.12      255.53     34.79 o 
   8  16   3        0.35       -5.36     38.79 o 
   9  16   3      147.79       19.83     43.16 o 
  10  16   3        3.16      -39.42     55.13 o 
  -8  17   3       46.52       44.40     47.15 o 
  -7  17   3      331.46      315.09     38.29 o 
  -6  17   3       26.41       10.98     26.43 o 
  -5  17   3      405.56      452.91     40.18 o 
  -4  17   3        4.65        2.73     15.29 o 
  -3  17   3      130.03      136.45     16.72 o 
  -2  17   3      441.48      461.41     26.27 o 
  -1  17   3      553.72      657.25     38.73 o 
   0  17   3      407.92      453.19     25.45 o 
   1  17   3       35.91       46.43     14.00 o 
   2  17   3        1.54       -5.89     14.30 o 
   3  17   3      243.83      278.44     20.73 o 
   4  17   3       11.82       15.29     18.33 o 
   5  17   3       66.33       48.72     18.48 o 
   6  17   3      231.85      258.33     33.18 o 
   7  17   3       39.35       45.31     27.05 o 
   8  17   3       46.23       70.75     32.01 o 
   9  17   3        0.26      -51.64     51.64 o 
  -8  18   3        1.09       20.95     49.52 o 
  -7  18   3      109.42      194.33     50.02 o 
  -6  18   3        0.17       44.12     28.63 o 
  -5  18   3      200.68      276.79     46.71 o 
  -4  18   3       17.84        6.28     24.97 o 
  -3  18   3       85.78       91.67     16.50 o 
  -2  18   3        3.25        9.51     14.51 o 
  -1  18   3      141.89      124.15     19.34 o 
   0  18   3      178.96      136.18     18.42 o 
   1  18   3     1071.11     1045.05     91.48 o 
   2  18   3        9.43       18.65     15.53 o 
   3  18   3      583.68      622.60     34.16 o 
   4  18   3       41.32        8.28     16.69 o 
   5  18   3      269.00      238.21     22.71 o 
   6  18   3        0.71      -22.60     22.60 o 
   7  18   3       25.19      -11.75     26.60 o 
   8  18   3        3.07       -5.76     29.67 o 
   9  18   3       30.17      -16.59     54.76 o 
  -8  19   3       15.87       -7.11     52.89 o 
  -7  19   3      210.60      252.46     56.00 o 
  -6  19   3       15.59      -16.71     43.41 o 
  -5  19   3        0.79       28.05     27.13 o 
  -4  19   3       18.43      -20.44     20.44 o 
  -3  19   3        0.81      -12.36     16.77 o 
  -2  19   3      119.63      153.51     21.04 o 
  -1  19   3      105.90       86.05     37.52 o 
   0  19   3      565.39      565.44     60.70 o 
   1  19   3       15.91        6.79     15.82 o 
   2  19   3       21.40       30.29     17.42 o 
   3  19   3        6.85      -19.23     19.23 o 
   4  19   3       10.93      -11.32     17.94 o 
   5  19   3      292.84      300.41     25.35 o 
   6  19   3       39.07        7.59     24.83 o 
   7  19   3       13.04        2.63     27.26 o 
   8  19   3      158.41      176.54     35.27 o 
   9  19   3        2.70       73.72     59.25 o 
  -8  20   3        9.38       11.48     56.88 o 
  -7  20   3       11.91       18.58     51.26 o 
  -6  20   3      192.55      156.04     52.01 o 
  -5  20   3      101.93      122.61     42.91 o 
  -4  20   3       61.67       91.45     22.51 o 
  -3  20   3       54.11       50.06     27.03 o 
  -2  20   3        3.22       20.74     19.85 o 
  -1  20   3       34.56       35.59     20.79 o 
   0  20   3      204.63      181.43     39.47 o 
   1  20   3       80.97      102.98     20.94 o 
   2  20   3      134.54      204.22     47.24 o 
   3  20   3      101.64       91.30     20.76 o 
   4  20   3      511.84      535.80     33.08 o 
   5  20   3       21.36       28.20     25.24 o 
   6  20   3       17.80       -3.65     27.89 o 
   7  20   3        0.43       11.21     34.31 o 
   8  20   3       10.05       19.73     48.77 o 
  -8  21   3        2.10      -21.70     59.37 o 
  -7  21   3       10.10        6.49     54.13 o 
  -6  21   3      129.23      133.59     53.63 o 
  -5  21   3       41.39       69.35     43.53 o 
  -4  21   3       11.01       39.54     39.91 o 
  -3  21   3       49.91      114.80     23.81 o 
  -2  21   3       56.25       67.23     30.63 o 
  -1  21   3       94.90      115.73     44.77 o 
   0  21   3       18.08       25.09     21.32 o 
   1  21   3      348.60      348.62     29.81 o 
   2  21   3       45.78       74.04     20.50 o 
   3  21   3       14.64       14.07     19.89 o 
   4  21   3       27.35       24.94     20.79 o 
   5  21   3       68.15       71.32     23.60 o 
   6  21   3       40.59       55.64     29.77 o 
   7  21   3       94.37       99.03     45.16 o 
  -7  22   3        6.98       50.02     60.12 o 
  -6  22   3       34.12       44.78     54.51 o 
  -5  22   3      179.15      205.68     51.26 o 
  -4  22   3        0.51      -31.56     45.90 o 
  -3  22   3       12.21      -14.07     31.70 o 
  -2  22   3        0.84        4.12     23.05 o 
  -1  22   3       96.98       55.22     46.58 o 
   0  22   3       99.96       48.36     23.25 o 
   1  22   3      125.69       91.71     23.89 o 
   2  22   3       25.39       19.98     23.28 o 
   3  22   3       45.79       56.55     26.47 o 
   4  22   3       38.52       29.28     22.79 o 
   5  22   3       31.89       21.95     28.93 o 
   6  22   3       13.80       49.71     32.42 o 
   7  22   3       27.58        9.23     34.46 o 
  -6  23   3        3.84       32.68     57.75 o 
  -5  23   3        4.76      -37.79     46.65 o 
  -4  23   3      132.62       56.63     51.51 o 
  -3  23   3        7.93       49.89     34.43 o 
  -2  23   3      109.95      113.59     35.58 o 
  -1  23   3      174.60      141.65     26.84 o 
   0  23   3      312.78      357.47     47.62 o 
   1  23   3        5.88       -4.34     25.12 o 
   2  23   3        9.83      -19.00     25.28 o 
   3  23   3        0.22       61.86     27.76 o 
   4  23   3        1.07       24.76     25.27 o 
   5  23   3       30.66       62.65     35.35 o 
   6  23   3       67.46       19.41     31.70 o 
  -5  24   3       24.30       53.01     57.25 o 
  -4  24   3       56.44      182.48     54.51 o 
  -3  24   3        3.33        9.23     46.77 o 
  -2  24   3       24.42       49.09     52.45 o 
  -1  24   3       15.76       14.09     38.42 o 
   0  24   3       77.01       44.04     27.83 o 
   1  24   3       10.38       13.01     30.70 o 
   2  24   3        2.24       -5.84     27.74 o 
   3  24   3        5.93       23.65     28.24 o 
   4  24   3        2.00       15.39     28.77 o 
   5  24   3        5.97       11.22     41.69 o 
  -4  25   3        8.64       52.64     53.63 o 
  -3  25   3       60.67       68.35     57.38 o 
  -2  25   3       12.50        7.23     39.23 o 
  -1  25   3      183.51      200.79     42.77 o 
   0  25   3       17.63        0.62     38.36 o 
   1  25   3       37.28       23.19     37.91 o 
   2  25   3       14.84      -30.75     30.75 o 
   3  25   3        1.59      -30.43     30.43 o 
   4  25   3        6.17      101.83     41.50 o 
  -2  26   3        8.40       22.08     60.49 o 
  -1  26   3        2.62      -41.22     41.22 o 
   0  26   3        1.68       47.59     40.92 o 
   1  26   3        2.28      -42.25     42.25 o 
   2  26   3       38.12      -29.39     43.03 o 
 -12   0   4      114.54      137.43     37.06 o 
 -10   0   4       13.27       36.54     23.10 o 
  -8   0   4      650.63      614.77     44.19 o 
  -6   0   4      767.66      967.72     62.40 o 
  -4   0   4      964.98      800.91     51.20 o 
  -2   0   4     6083.69     6194.13    307.18 o 
   0   0   4     8787.89    10497.41    520.84 o 
   2   0   4     7647.36     6993.03    424.05 o 
  12   0   4       18.74       28.94     41.66 o 
 -13   1   4       16.27       15.70     37.04 o 
 -12   1   4       31.60       29.65     23.80 o 
 -11   1   4       61.26       21.97     19.28 o 
 -10   1   4      129.26      145.80     20.61 o 
  -9   1   4      138.45       84.21     15.27 o 
  -8   1   4       27.11        7.23     11.86 o 
  -7   1   4     1107.04     1278.24     57.81 o 
  -6   1   4     2225.54     2213.93     96.34 o 
  -5   1   4     8044.06     7768.41    298.16 o 
  -4   1   4     7854.08     7719.40    296.44 o 
  -3   1   4    14773.29    14294.77    549.37 o 
  -2   1   4     7809.90     8428.57    324.27 o 
  -1   1   4     5067.34     5206.27    223.54 o 
   0   1   4      651.83      671.77     27.12 o 
   1   1   4      357.34      491.14     19.93 o 
   2   1   4     1824.77     1806.78     70.19 o 
   3   1   4      709.97      429.20     39.79 o 
   4   1   4     1996.86     2135.28    184.85 o 
   8   1   4       38.99       43.66     23.08 o 
   9   1   4      409.59      457.27     52.26 o 
  10   1   4       61.67       38.54     33.55 o 
  11   1   4       77.18       78.83     38.67 o 
  12   1   4        5.61      -14.58     32.12 o 
 -13   2   4       60.22       93.67     55.63 o 
 -12   2   4        1.32      -21.80     23.19 o 
 -11   2   4       69.95       62.82     20.93 o 
 -10   2   4        4.71       -3.38     17.67 o 
  -9   2   4      440.19      419.68     25.67 o 
  -8   2   4       78.45       58.59     13.37 o 
  -7   2   4      813.25      873.52     40.97 o 
  -6   2   4     2615.84     2553.32    100.10 o 
  -5   2   4     4257.76     3858.12    148.75 o 
  -4   2   4      814.33      673.80     27.54 o 
  -3   2   4      230.18      251.87     11.35 o 
  -2   2   4     1360.18     1035.58     37.32 o 
  -1   2   4      231.19      259.60     11.04 o 
   0   2   4     1101.11      867.84     37.99 o 
   1   2   4     1092.36     1125.49     49.38 o 
   2   2   4     2154.80     2042.04     88.54 o 
   3   2   4     6037.58     5954.85    362.13 o 
   4   2   4     1910.16     1664.54    145.19 o 
   7   2   4     1570.49     1621.88    144.94 o 
   8   2   4        4.85        2.37     22.95 o 
   9   2   4     1429.55     1392.07     89.56 o 
  10   2   4      129.82      139.33     36.67 o 
  11   2   4      106.67      128.85     41.29 o 
  12   2   4        5.41        1.87     28.69 o 
 -13   3   4        6.21       -1.37     58.87 o 
 -12   3   4       80.69       72.61     27.87 o 
 -11   3   4      110.13      128.96     22.10 o 
 -10   3   4      214.05      230.88     21.77 o 
  -9   3   4      119.28      110.67     24.68 o 
  -8   3   4      115.92       81.19     13.66 o 
  -7   3   4      669.14      669.61     32.77 o 
  -6   3   4     2607.33     2434.72     94.98 o 
  -5   3   4       89.78       73.01      7.97 o 
  -4   3   4      835.07      933.89     41.49 o 
  -3   3   4    12821.17    13768.54    590.11 o 
  -2   3   4     6942.66     7140.05    275.60 o 
  -1   3   4     1270.48     1386.02     49.38 o 
   0   3   4       82.24       74.95      5.72 o 
   1   3   4      673.37      683.02     34.63 o 
   2   3   4    15246.05    15197.06    653.30 o 
   3   3   4     1237.87     1406.39     71.48 o 
   4   3   4     1832.71     1665.18    103.32 o 
   5   3   4     1023.59      901.19     57.77 o 
   6   3   4     1312.46     1242.95    111.76 o 
   7   3   4      939.23      995.62     64.51 o 
   8   3   4      415.68      453.84     35.06 o 
   9   3   4       75.53       77.80     21.56 o 
  10   3   4      144.06      174.25     39.42 o 
  11   3   4       20.96       81.45     40.54 o 
 -12   4   4        2.74      -25.00     26.06 o 
 -11   4   4        0.12      -19.44     19.44 o 
 -10   4   4      258.79      232.23     40.00 o 
  -9   4   4      379.69      373.69     28.57 o 
  -8   4   4     2164.12     2144.00     94.89 o 
  -7   4   4     1117.95     1068.19     82.32 o 
  -6   4   4     2538.23     2572.14    111.45 o 
  -5   4   4     2758.17     2557.69    111.26 o 
  -4   4   4     1172.04     1155.20     51.25 o 
  -3   4   4       20.41       35.95      4.46 o 
  -2   4   4     6102.08     5560.35    214.68 o 
  -1   4   4      768.83      818.64     32.61 o 
   0   4   4    36699.28    35813.88   1376.98 o 
   1   4   4     7347.03     7272.36    280.65 o 
   2   4   4    14634.64    13673.61    480.07 o 
   3   4   4      802.09      930.01     36.99 o 
   4   4   4     5849.17     5691.94    244.68 o 
   5   4   4      544.70      532.95     25.61 o 
   6   4   4       20.06       35.61     12.92 o 
   7   4   4      563.19      614.53     42.59 o 
   8   4   4      431.31      463.54     51.33 o 
   9   4   4       42.57        7.57     20.24 o 
  10   4   4       74.87       43.91     34.18 o 
 -12   5   4       16.94       20.26     26.01 o 
 -11   5   4      274.62      286.07     29.97 o 
 -10   5   4        3.52       18.77     18.10 o 
  -9   5   4     1500.25     1541.95     70.72 o 
  -8   5   4      501.38      481.09     30.50 o 
  -7   5   4      929.86      921.40     49.47 o 
  -6   5   4       71.15       67.75     10.20 o 
  -5   5   4      498.50      517.40     24.70 o 
  -4   5   4       68.30       70.22      8.56 o 
  -3   5   4      156.71      225.42     19.64 o 
  -2   5   4     1914.95     2089.28     81.33 o 
  -1   5   4     5709.57     5660.55    244.24 o 
   0   5   4      366.85      427.13     18.03 o 
   1   5   4        1.40       13.48      3.75 o 
   2   5   4     1407.40     1410.39     55.62 o 
   3   5   4      203.10      180.40      9.01 o 
   4   5   4       62.99       89.81     11.06 o 
   5   5   4       77.80       75.20     13.87 o 
   6   5   4      217.64      206.73     14.82 o 
   7   5   4       22.32       36.64     15.42 o 
   8   5   4       15.49        3.79     17.70 o 
   9   5   4       98.80       83.78     30.37 o 
 -12   6   4       62.93       74.96     35.13 o 
 -11   6   4       57.21       -9.89     24.58 o 
 -10   6   4      344.27      354.65     30.68 o 
  -9   6   4      479.06      500.85     33.35 o 
  -8   6   4     1008.10     1097.29     60.69 o 
  -7   6   4     1067.00     1072.90     57.46 o 
  -6   6   4      535.39      520.12     25.92 o 
  -5   6   4     1543.91     1459.07     64.02 o 
  -4   6   4     2358.75     2215.99     86.49 o 
  -3   6   4        3.16        0.18      5.10 o 
  -2   6   4     1719.58     1465.44     57.54 o 
  -1   6   4     6391.18     6265.94    241.29 o 
   0   6   4    17088.34    17252.45    740.92 o 
   1   6   4     9250.90     8979.66    386.39 o 
   2   6   4     5773.74     5234.33    201.92 o 
   3   6   4     3245.94     3147.61    136.87 o 
   4   6   4     3101.91     2916.48    126.55 o 
   5   6   4      606.25      608.89     32.81 o 
   6   6   4      506.35      529.22     26.43 o 
   7   6   4      177.69      142.11     30.62 o 
   8   6   4        5.16       -8.79     17.77 o 
   9   6   4      111.16      114.92     32.87 o 
 -12   7   4      165.72      198.87     40.81 o 
 -11   7   4        0.01      -14.61     25.22 o 
 -10   7   4      306.46      330.91     33.49 o 
  -9   7   4       43.40       87.47     20.14 o 
  -8   7   4       51.47       68.86     16.55 o 
  -7   7   4      326.27      389.73     35.11 o 
  -6   7   4       40.15       34.91     10.69 o 
  -5   7   4     1966.05     2045.65     89.53 o 
  -4   7   4     1572.27     1525.38     60.35 o 
  -3   7   4      361.75      505.28     21.40 o 
  -2   7   4      512.06      445.99     18.94 o 
  -1   7   4        4.87        6.78      7.21 o 
   0   7   4      155.98      242.75     10.19 o 
   1   7   4     3758.33     3806.78    148.58 o 
   2   7   4     1989.27     1967.83     77.39 o 
   3   7   4     3730.54     3407.02    132.42 o 
   4   7   4      953.12      901.93     35.88 o 
   5   7   4     1899.32     2041.53     88.99 o 
   6   7   4     4312.27     4145.83    179.86 o 
   7   7   4     1618.04     1551.84     93.74 o 
   8   7   4      309.89      254.58     57.63 o 
   9   7   4       30.99       77.08     34.55 o 
 -12   8   4        0.24       -8.32     36.24 o 
 -11   8   4        3.77        3.78     31.44 o 
 -10   8   4        4.42       27.47     25.53 o 
  -9   8   4       88.40      147.57     27.73 o 
  -8   8   4     1116.56     1087.66     59.50 o 
  -7   8   4        7.08       32.71     11.91 o 
  -6   8   4     1488.41     1496.13     65.99 o 
  -5   8   4      302.55      350.49     21.91 o 
  -4   8   4     2509.83     2586.02    100.60 o 
  -3   8   4      267.81      349.32     27.39 o 
  -2   8   4       15.55       13.95      5.91 o 
  -1   8   4     1488.30     1380.14     49.53 o 
   0   8   4        8.30        2.12      4.43 o 
   1   8   4       27.82       23.94      5.16 o 
   2   8   4     1899.17     1903.22     83.12 o 
   3   8   4     1018.22      950.11     37.96 o 
   4   8   4      162.08      146.51     15.77 o 
   5   8   4       56.00       49.14      9.87 o 
   6   8   4      141.25      174.41     20.90 o 
   7   8   4      105.38       90.68     15.59 o 
   8   8   4       39.96       62.24     31.06 o 
   9   8   4      399.78      407.87     52.64 o 
 -12   9   4        3.60       -9.22     50.02 o 
 -11   9   4      166.21      121.10     51.20 o 
 -10   9   4       15.69      -32.06     38.67 o 
  -9   9   4       43.21       41.56     33.86 o 
  -8   9   4      137.30      127.12     23.10 o 
  -7   9   4      950.74      949.39     44.35 o 
  -6   9   4        8.69       -6.20     10.44 o 
  -5   9   4     2363.63     2376.57    103.92 o 
  -4   9   4     2486.59     2468.09     94.97 o 
  -3   9   4    11015.81    11226.43    431.96 o 
  -2   9   4        5.71        5.30      5.63 o 
  -1   9   4     2122.89     1843.59     65.01 o 
   0   9   4     1224.89     1312.98     52.01 o 
   1   9   4     1101.96     1206.47     47.44 o 
   2   9   4      589.03      607.95     25.21 o 
   3   9   4     3433.54     3379.40    131.71 o 
   4   9   4     1191.62     1164.05     51.92 o 
   5   9   4     5888.24     5641.58    244.28 o 
   6   9   4      407.80      401.02     37.51 o 
   7   9   4     1944.67     1945.92    100.72 o 
   8   9   4        4.28      -30.68     30.68 o 
   9   9   4       56.94       41.16     36.05 o 
 -12  10   4       44.98        0.87     54.38 o 
 -11  10   4        8.69        7.73     47.77 o 
 -10  10   4       54.73      -16.22     41.79 o 
  -9  10   4      133.88       89.43     35.67 o 
  -8  10   4      431.02      394.83     36.86 o 
  -7  10   4      988.50     1148.73     62.10 o 
  -6  10   4      416.13      489.89     26.21 o 
  -5  10   4     1077.91     1141.70     51.64 o 
  -4  10   4      281.04      328.56     15.97 o 
  -3  10   4        4.30       22.01      7.43 o 
  -2  10   4      119.15      102.30     10.17 o 
  -1  10   4     1323.96     1184.73     47.15 o 
   0  10   4       38.58       26.14      6.61 o 
   1  10   4     4744.56     4780.74    184.84 o 
   2  10   4     1409.21     1470.77     58.06 o 
   3  10   4       29.98       30.29      8.09 o 
   4  10   4      208.70      195.07     13.52 o 
   5  10   4       10.88       33.52     17.53 o 
   6  10   4     1253.97     1430.58     75.06 o 
   7  10   4       26.46       39.12     17.10 o 
   8  10   4      474.54      377.31     50.89 o 
   9  10   4       73.30      -25.20     35.67 o 
  10  10   4      251.51      224.39     49.39 o 
 -11  11   4        1.83      -50.39     50.39 o 
 -10  11   4       93.28      131.59     42.78 o 
  -9  11   4        0.67       -3.12     33.93 o 
  -8  11   4      101.21       48.40     31.43 o 
  -7  11   4      823.92      792.36     45.76 o 
  -6  11   4      999.98     1043.50     48.15 o 
  -5  11   4      660.66      721.71     34.51 o 
  -4  11   4     2479.51     2616.88    102.05 o 
  -3  11   4     2444.60     2371.25     93.00 o 
  -2  11   4     6857.55     6547.72    252.42 o 
  -1  11   4      812.84      965.75     38.89 o 
   0  11   4     1060.66     1239.91     49.39 o 
   1  11   4      960.10      856.59     34.98 o 
   2  11   4       35.52       45.38      7.75 o 
   3  11   4       20.49        9.19      7.95 o 
   4  11   4     1151.58     1083.29     50.20 o 
   5  11   4        3.85       -4.94     15.95 o 
   6  11   4      455.49      544.55     33.83 o 
   7  11   4     1052.84     1227.23     66.47 o 
   8  11   4       19.68      -33.05     33.05 o 
   9  11   4      284.42      389.29     55.38 o 
  10  11   4       10.81       17.96     43.53 o 
 -11  12   4        0.56      -51.14     51.14 o 
 -10  12   4        4.66      -35.42     44.28 o 
  -9  12   4       43.25       11.35     39.54 o 
  -8  12   4        2.13       -7.73     35.80 o 
  -7  12   4      310.58      329.41     86.31 o 
  -6  12   4      101.44      120.23     39.48 o 
  -5  12   4      621.14      728.04     41.05 o 
  -4  12   4       30.72       25.88     11.11 o 
  -3  12   4        1.58      -10.73     10.73 o 
  -2  12   4     1994.79     1975.85     77.66 o 
  -1  12   4      282.76      321.26     15.89 o 
   0  12   4      538.07      572.44     25.45 o 
   1  12   4      926.49      958.12     39.01 o 
   2  12   4      889.82      940.37     46.02 o 
   3  12   4      435.93      453.04     37.66 o 
   4  12   4       12.69        9.25     10.97 o 
   5  12   4       40.78       84.35     15.25 o 
   6  12   4       18.25       27.82     16.26 o 
   7  12   4      992.74     1002.36     56.63 o 
   8  12   4      619.14      790.05     82.82 o 
   9  12   4      475.52      432.44     60.49 o 
  10  12   4        7.34       68.23     48.27 o 
 -11  13   4       16.01      -46.15     54.13 o 
 -10  13   4       24.89      -39.04     46.65 o 
  -9  13   4       86.31       85.94     44.03 o 
  -8  13   4       19.52       -0.87     37.42 o 
  -7  13   4        5.31       13.35     22.51 o 
  -6  13   4      248.17      284.92     29.84 o 
  -5  13   4      312.21      303.74     42.03 o 
  -4  13   4       94.12       69.95     19.45 o 
  -3  13   4     2576.14     2643.83    103.25 o 
  -2  13   4      625.35      656.16     33.03 o 
  -1  13   4     1544.33     1659.74     65.82 o 
   0  13   4       30.57       21.36     10.14 o 
   1  13   4      133.15      141.64     10.80 o 
   2  13   4        0.67       -2.65     13.40 o 
   3  13   4      595.35      515.88     27.29 o 
   4  13   4       44.91       70.57     13.43 o 
   5  13   4        8.84       -3.15     12.98 o 
   6  13   4      350.25      329.07     26.18 o 
   7  13   4       11.91      -16.17     22.65 o 
   8  13   4        6.44       37.67     39.66 o 
   9  13   4       45.14       79.70     44.03 o 
  10  13   4       11.19      -14.22     47.27 o 
 -10  14   4       19.23      -30.43     49.39 o 
  -9  14   4       23.64        3.12     44.15 o 
  -8  14   4      416.33      400.68     42.22 o 
  -7  14   4        5.89       13.35     24.97 o 
  -6  14   4        2.18       -4.38     41.47 o 
  -5  14   4       24.73       15.37     19.76 o 
  -4  14   4      460.73      496.69     46.54 o 
  -3  14   4      379.41      482.73     22.81 o 
  -2  14   4      641.88      792.42     33.44 o 
  -1  14   4       62.35       46.16     10.30 o 
   0  14   4     1073.64     1154.62     64.51 o 
   1  14   4      407.45      437.07     23.71 o 
   2  14   4     1984.34     2057.10     91.29 o 
   3  14   4      104.73      135.31     19.89 o 
   4  14   4      142.16      139.32     15.69 o 
   5  14   4      425.90      454.04     26.41 o 
   6  14   4       21.24        3.93     18.06 o 
   7  14   4      330.41      330.02     42.16 o 
   8  14   4      535.71      683.27     53.30 o 
   9  14   4       92.59       65.73     44.40 o 
  10  14   4       20.18      -29.19     47.52 o 
 -10  15   4       39.84       50.89     53.88 o 
  -9  15   4      126.75      176.74     52.01 o 
  -8  15   4       76.40      151.20     32.06 o 
  -7  15   4       66.05       52.17     27.03 o 
  -6  15   4      386.22      345.08     36.67 o 
  -5  15   4      101.40      116.42     23.90 o 
  -4  15   4      590.93      687.47     49.13 o 
  -3  15   4      216.88      204.33     20.45 o 
  -2  15   4     2170.74     2304.22     91.04 o 
  -1  15   4      297.51      257.02     15.59 o 
   0  15   4      735.98      749.41     36.28 o 
   1  15   4        3.40       -2.53     12.05 o 
   2  15   4        0.97        7.82     12.99 o 
   3  15   4      182.40      157.38     19.97 o 
   4  15   4      410.97      438.47     25.96 o 
   5  15   4       46.71       48.63     16.64 o 
   6  15   4       66.85       56.37     17.61 o 
   7  15   4       91.89       99.93     26.46 o 
   8  15   4       42.65       18.06     28.09 o 
   9  15   4       13.70       16.96     46.40 o 
  10  15   4        1.40       17.34     54.01 o 
  -9  16   4      137.34      105.52     52.51 o 
  -8  16   4      225.76      209.74     35.15 o 
  -7  16   4      546.78      505.47     43.73 o 
  -6  16   4        0.98        5.94     24.99 o 
  -5  16   4       80.61       57.40     31.87 o 
  -4  16   4        8.04       21.04     21.02 o 
  -3  16   4       35.29       23.83     13.13 o 
  -2  16   4       35.20       30.44     12.09 o 
  -1  16   4      291.04      325.45     20.85 o 
   0  16   4       90.88       75.02     13.99 o 
   1  16   4     1987.48     1885.81     84.44 o 
   2  16   4       35.19       44.93     14.47 o 
   3  16   4      926.63     1061.07     50.63 o 
   4  16   4       35.71       57.34     15.56 o 
   5  16   4        0.34      -15.54     15.54 o 
   6  16   4      210.31      189.37     20.93 o 
   7  16   4       20.36        5.41     23.72 o 
   8  16   4      169.95      154.17     33.41 o 
   9  16   4       18.34       59.87     51.76 o 
  10  16   4        3.06      -24.70     53.76 o 
  -8  17   4       47.95       38.48     33.56 o 
  -7  17   4       85.15      120.20     31.14 o 
  -6  17   4        6.12      -24.54     24.54 o 
  -5  17   4      246.36      198.02     55.13 o 
  -4  17   4        9.10       -3.85     17.77 o 
  -3  17   4      201.29      176.25     25.91 o 
  -2  17   4      571.10      571.66     35.68 o 
  -1  17   4       34.01       12.35     13.89 o 
   0  17   4        3.37       17.23     13.83 o 
   1  17   4      411.32      385.53     29.44 o 
   2  17   4      462.06      457.18     26.70 o 
   3  17   4      253.70      283.66     21.41 o 
   4  17   4       44.47       29.97     15.72 o 
   5  17   4      546.31      568.08     36.71 o 
   6  17   4        6.35      -13.43     18.53 o 
   7  17   4       18.89       -4.85     26.41 o 
   8  17   4       36.71        9.51     26.80 o 
   9  17   4        3.30      -19.00     38.00 o 
  -8  18   4       88.69       53.88     50.77 o 
  -7  18   4       41.70       27.68     31.57 o 
  -6  18   4      349.28      364.32     39.29 o 
  -5  18   4       32.44       38.24     30.68 o 
  -4  18   4       43.83       62.54     19.63 o 
  -3  18   4        0.51      -15.00     19.40 o 
  -2  18   4       95.53       74.66     18.84 o 
  -1  18   4        5.87       14.38     17.73 o 
   0  18   4      880.03      891.16     43.50 o 
   1  18   4        2.75        4.45     14.94 o 
   2  18   4      337.35      382.36     46.99 o 
   3  18   4        8.13      -11.69     16.08 o 
   4  18   4      231.30      220.28     24.90 o 
   5  18   4       86.07       77.68     19.54 o 
   6  18   4       17.03       32.02     23.02 o 
   7  18   4       34.16       25.79     30.70 o 
   8  18   4       16.69       21.91     31.10 o 
   9  18   4        8.42      -41.72     45.02 o 
  -8  19   4       24.55       64.24     53.26 o 
  -7  19   4        3.11       -8.73     47.27 o 
  -6  19   4       41.86       46.12     29.10 o 
  -5  19   4       31.75       27.85     26.34 o 
  -4  19   4       30.42        0.31     24.83 o 
  -3  19   4       36.90        6.69     19.91 o 
  -2  19   4        3.77        4.37     19.69 o 
  -1  19   4        8.35       24.13     18.28 o 
   0  19   4       46.49       34.52     16.07 o 
   1  19   4        0.73        5.10     18.26 o 
   2  19   4      503.88      476.92     29.00 o 
   3  19   4      126.44       94.37     18.99 o 
   4  19   4      203.81      223.42     28.53 o 
   5  19   4      186.74      211.36     32.24 o 
   6  19   4      164.58      160.93     29.53 o 
   7  19   4       75.17       83.28     30.29 o 
   8  19   4        0.09       -7.70     30.72 o 
  -8  20   4        7.96       21.45     57.13 o 
  -7  20   4      227.34      331.79     63.49 o 
  -6  20   4       22.62       38.54     47.15 o 
  -5  20   4       90.20       71.14     30.38 o 
  -4  20   4        1.82      -32.99     32.99 o 
  -3  20   4        1.12      -12.44     20.85 o 
  -2  20   4       38.85       15.40     20.72 o 
  -1  20   4      188.90      175.19     33.06 o 
   0  20   4        7.93       20.75     19.44 o 
   1  20   4      224.55      254.30     22.95 o 
   2  20   4      143.53      164.52     20.98 o 
   3  20   4      172.08      175.91     20.72 o 
   4  20   4       16.88       21.87     20.61 o 
   5  20   4        2.33      -15.95     21.21 o 
   6  20   4       15.75       25.77     30.23 o 
   7  20   4       22.55       15.94     29.47 o 
   8  20   4       96.05       97.02     35.95 o 
  -8  21   4        3.10       16.59     58.50 o 
  -7  21   4       42.65       44.65     48.89 o 
  -6  21   4      148.64      209.05     51.26 o 
  -5  21   4        2.87       23.70     46.52 o 
  -4  21   4      120.05       99.94     31.88 o 
  -3  21   4        2.74      -14.28     22.50 o 
  -2  21   4      229.95      228.82     48.23 o 
  -1  21   4       57.86       42.03     22.70 o 
   0  21   4      313.62      291.44     35.82 o 
   1  21   4       55.16       20.95     25.76 o 
   2  21   4       13.16       30.21     19.76 o 
   3  21   4      132.23       88.43     20.98 o 
   4  21   4       34.18        2.35     21.64 o 
   5  21   4       57.70       40.07     22.86 o 
   6  21   4      120.98       69.66     31.06 o 
   7  21   4        6.35        0.18     33.09 o 
  -7  22   4       27.59      -46.65     57.63 o 
  -6  22   4      177.49      -43.41     52.01 o 
  -5  22   4        0.37       -0.75     45.28 o 
  -4  22   4        4.34      -34.68     42.41 o 
  -3  22   4        3.70        4.86     41.47 o 
  -2  22   4       12.99       18.71     24.21 o 
  -1  22   4        7.02       -2.41     23.14 o 
   0  22   4      326.85      303.94     30.11 o 
   1  22   4       33.64       -4.50     27.37 o 
   2  22   4       51.68       15.15     27.74 o 
   3  22   4       39.54       37.71     22.08 o 
   4  22   4       71.77       49.27     23.58 o 
   5  22   4        9.85       -5.29     24.42 o 
   6  22   4       43.06       66.75     32.46 o 
   7  22   4        1.98       24.45     55.63 o 
  -6  23   4       22.70      -24.70     57.88 o 
  -5  23   4      192.91      133.71     57.75 o 
  -4  23   4        0.18        3.62     50.52 o 
  -3  23   4      119.41       77.96     46.28 o 
  -2  23   4        6.92      -12.85     25.09 o 
  -1  23   4      320.56      277.45     29.87 o 
   0  23   4        5.22       -7.58     25.05 o 
   1  23   4       13.94       42.72     26.06 o 
   2  23   4        2.96        5.57     26.03 o 
   3  23   4       13.53      -24.61     27.83 o 
   4  23   4       43.28        2.61     24.82 o 
   5  23   4       69.42       79.66     27.80 o 
   6  23   4        9.40       -4.17     38.82 o 
  -5  24   4       18.20      -29.31     57.63 o 
  -4  24   4        1.21       52.26     56.38 o 
  -3  24   4        2.35       13.60     52.76 o 
  -2  24   4        0.83      -10.10     36.36 o 
  -1  24   4      104.93      130.63     28.70 o 
   0  24   4       55.58       41.86     27.50 o 
   1  24   4       24.09       -2.47     28.52 o 
   2  24   4        7.24        4.69     29.24 o 
   3  24   4       12.71       35.33     30.42 o 
   4  24   4       54.04       57.67     34.14 o 
   5  24   4       45.25       23.96     32.50 o 
  -3  25   4        8.85        1.12     55.38 o 
  -2  25   4       89.67      118.95     46.03 o 
  -1  25   4       19.89       59.15     51.64 o 
   0  25   4       15.33       27.56     30.79 o 
   1  25   4       23.32       -1.44     30.22 o 
   2  25   4        3.61        7.90     30.77 o 
   3  25   4       13.64      -16.05     31.14 o 
   4  25   4       29.53       40.95     41.56 o 
  -2  26   4        0.25       -7.98     60.37 o 
  -1  26   4        0.61      -18.34     61.74 o 
   0  26   4       33.07        8.04     40.82 o 
   1  26   4        4.33      -40.41     40.41 o 
   2  26   4        9.58       15.71     40.54 o 
 -13   0   5        4.07       10.85     53.51 o 
 -11   0   5       22.00        3.22     29.46 o 
  -9   0   5     2512.76     2795.48    173.84 o 
  -7   0   5       42.27       80.06     19.02 o 
  -5   0   5     1402.56     1528.49     95.52 o 
  -3   0   5       10.86        5.84      7.33 o 
  -1   0   5    13268.97    12151.75    601.68 o 
   1   0   5    14894.98    14195.45    703.34 o 
   3   0   5     8355.28     8440.37    511.80 o 
   9   0   5     1050.09      866.63     84.57 o 
  11   0   5       41.67       87.06     37.17 o 
 -12   1   5        0.18       -1.90     22.65 o 
 -11   1   5       59.62       69.88     21.63 o 
 -10   1   5        0.95      -14.91     21.66 o 
  -9   1   5        3.67      -16.49     21.81 o 
  -8   1   5      803.09      706.46     35.03 o 
  -7   1   5     1515.77     1448.81     65.14 o 
  -6   1   5     2391.88     2456.28    106.60 o 
  -5   1   5     4239.47     3929.00    153.61 o 
  -4   1   5      924.19      963.31     38.69 o 
  -3   1   5     1010.81     1078.57     42.51 o 
  -2   1   5     5877.47     5705.42    219.47 o 
  -1   1   5      466.11      521.97     21.33 o 
   0   1   5    12602.72    11953.04    458.65 o 
   1   1   5     2343.58     2481.58     95.81 o 
   2   1   5     8953.89     8537.74    328.01 o 
   3   1   5     1399.18     1818.81     78.83 o 
   4   1   5     7175.28     5905.04    505.79 o 
   8   1   5      157.44      115.00     28.31 o 
   9   1   5      279.03      252.21     38.04 o 
  10   1   5      167.50      170.63     37.42 o 
  11   1   5       61.67       63.86     38.67 o 
  12   1   5       58.94       58.50     41.16 o 
 -12   2   5        4.53       -5.34     24.53 o 
 -11   2   5       60.77        4.64     20.94 o 
 -10   2   5      151.64      130.34     23.57 o 
  -9   2   5      465.22      536.61     42.02 o 
  -8   2   5       12.88       21.16     17.92 o 
  -7   2   5     3113.33     3064.69    133.63 o 
  -6   2   5       40.31       26.17      9.42 o 
  -5   2   5     3933.63     3647.03    140.30 o 
  -4   2   5     3285.94     3487.53    133.75 o 
  -3   2   5       37.88       88.84     10.55 o 
  -2   2   5     3055.81     3079.19    119.02 o 
  -1   2   5     2717.14     2591.33    100.64 o 
   0   2   5     2251.15     2119.56     82.19 o 
   1   2   5     1360.09     1365.90     53.66 o 
   2   2   5     4310.72     4651.32    178.95 o 
   3   2   5     9412.47     9437.33    406.01 o 
   4   2   5       64.03      124.36     18.96 o 
   5   2   5     1019.31      769.72     70.85 o 
   7   2   5     3846.91     3667.98    320.06 o 
   8   2   5     1069.72     1145.91    106.27 o 
   9   2   5       51.85       99.40     21.98 o 
  10   2   5       85.90       49.89     33.55 o 
  11   2   5       94.49      110.01     40.79 o 
 -12   3   5       69.18       57.29     25.29 o 
 -11   3   5      168.38      178.34     22.35 o 
 -10   3   5      117.19      107.24     19.92 o 
  -9   3   5      140.34      135.67     22.36 o 
  -8   3   5       14.19        7.57     15.00 o 
  -7   3   5        2.79      -10.90     10.90 o 
  -6   3   5     1082.40     1147.11     51.95 o 
  -5   3   5     2453.94     2396.38     92.67 o 
  -4   3   5     3521.83     3401.67    131.02 o 
  -3   3   5      260.33      252.30     11.82 o 
  -2   3   5    30218.53    29237.61   1024.51 o 
  -1   3   5     1469.01     1367.78     53.67 o 
   0   3   5     7107.99     6323.67    243.64 o 
   1   3   5     2090.02     2044.97     88.93 o 
   2   3   5     2300.55     2118.06     91.99 o 
   3   3   5    13864.57    13982.10    600.80 o 
   4   3   5     1890.35     2180.34    109.53 o 
   5   3   5      622.25      624.03     58.75 o 
   6   3   5      768.83      701.99     67.48 o 
   7   3   5       13.41      -21.58     21.58 o 
   8   3   5      343.87      292.45     27.43 o 
   9   3   5      272.56      270.60     28.30 o 
  10   3   5        1.07       -6.36     32.43 o 
 -12   4   5       73.28       83.21     29.85 o 
 -11   4   5       74.27       60.24     22.14 o 
 -10   4   5      104.99      173.51     20.28 o 
  -9   4   5      558.37      446.75     40.44 o 
  -8   4   5      221.74      198.01     16.67 o 
  -7   4   5        5.02       -1.25     13.00 o 
  -6   4   5      466.00      497.43     22.13 o 
  -5   4   5      251.82      232.46     18.49 o 
  -4   4   5      211.20      200.09     12.03 o 
  -3   4   5    40599.69    41259.21   1445.25 o 
  -2   4   5      150.36      197.29     13.90 o 
  -1   4   5     2341.42     2360.82     83.63 o 
   0   4   5     4337.05     4294.55    165.40 o 
   1   4   5     2574.78     2610.25    101.61 o 
   2   4   5     1143.84     1392.75     54.83 o 
   3   4   5     3530.96     3712.52    160.82 o 
   4   4   5     2001.74     2088.76     90.85 o 
   5   4   5     5785.28     5753.49    286.85 o 
   6   4   5       94.37       76.98     12.73 o 
   7   4   5     3341.35     3372.92    207.03 o 
   8   4   5       20.84       55.87     18.75 o 
   9   4   5      305.34      289.70     51.70 o 
 -12   5   5       49.86        7.96     26.84 o 
 -11   5   5        0.36      -11.96     21.36 o 
 -10   5   5       11.92        3.71     18.29 o 
  -9   5   5        0.07       -5.04     16.34 o 
  -8   5   5      119.33      132.95     15.39 o 
  -7   5   5      265.21      288.01     20.74 o 
  -6   5   5      159.43      162.59     12.51 o 
  -5   5   5      335.42      331.24     17.56 o 
  -4   5   5     1737.42     1757.27     68.68 o 
  -3   5   5     6535.13     6437.24    248.01 o 
  -2   5   5     6041.73     5230.94    201.89 o 
  -1   5   5      362.79      388.38     16.58 o 
   0   5   5     1480.41     1353.92     48.68 o 
   1   5   5     2635.93     3035.37    118.27 o 
   2   5   5        6.03       33.76      8.48 o 
   3   5   5      791.53      841.93     30.91 o 
   4   5   5     3736.13     3457.00    133.76 o 
   5   5   5      126.55       96.15     15.49 o 
   6   5   5      411.07      456.65     23.68 o 
   7   5   5       71.35       50.22     16.72 o 
   8   5   5      132.88      103.87     19.16 o 
   9   5   5       16.63        1.37     30.93 o 
 -12   6   5       36.65       61.33     30.19 o 
 -11   6   5       34.31       27.95     25.07 o 
 -10   6   5      452.18      469.69     30.00 o 
  -9   6   5      597.00      682.28     41.98 o 
  -8   6   5     1686.49     1601.80     83.97 o 
  -7   6   5       86.70      109.80     43.81 o 
  -6   6   5      779.37      792.15     37.32 o 
  -5   6   5     1159.78     1112.28     49.30 o 
  -4   6   5      494.28      565.26     23.41 o 
  -3   6   5     4201.75     3812.85    147.35 o 
  -2   6   5      346.83      333.56     14.91 o 
  -1   6   5     5931.02     5687.52    218.80 o 
   0   6   5     4604.26     4670.17    181.20 o 
   1   6   5       34.29       31.99      5.94 o 
   2   6   5      178.95      230.66     15.07 o 
   3   6   5      275.60      273.62     13.47 o 
   4   6   5      487.96      435.32     17.60 o 
   5   6   5     2306.40     2410.37    105.11 o 
   6   6   5      116.76      119.78     12.45 o 
   7   6   5      708.52      745.23     50.66 o 
   8   6   5      340.02      274.78     40.54 o 
   9   6   5      194.96      187.85     38.17 o 
 -12   7   5        4.01      -28.38     28.38 o 
 -11   7   5       33.43       18.98     25.67 o 
 -10   7   5        8.11       -8.82     21.09 o 
  -9   7   5       77.10       57.80     17.18 o 
  -8   7   5       49.98       29.89     20.44 o 
  -7   7   5     1046.97      967.88     52.59 o 
  -6   7   5       30.53       19.59     13.32 o 
  -5   7   5     3601.97     3512.76    152.33 o 
  -4   7   5      841.69      802.23     32.20 o 
  -3   7   5      147.10      139.03      8.76 o 
  -2   7   5     7026.71     7348.22    283.51 o 
  -1   7   5      271.92      204.77     13.06 o 
   0   7   5     9261.71     9477.42    365.13 o 
   1   7   5      884.02      806.66     32.07 o 
   2   7   5     7976.48     7360.21    316.61 o 
   3   7   5     8563.67     8754.44    337.44 o 
   4   7   5     1514.57     1310.64     52.46 o 
   5   7   5     4701.17     4754.25    205.28 o 
   6   7   5      360.19      342.10     23.43 o 
   7   7   5      115.74      145.28     18.46 o 
   8   7   5       55.52       10.48     30.19 o 
   9   7   5      142.82      141.94     37.05 o 
  10   7   5       35.76       63.86     37.92 o 
 -12   8   5        6.12       -7.48     38.75 o 
 -11   8   5      157.30      182.66     40.32 o 
 -10   8   5       87.59       80.91     24.28 o 
  -9   8   5      651.74      755.33     69.91 o 
  -8   8   5        1.25       -7.05     16.00 o 
  -7   8   5     1414.36     1466.45     76.62 o 
  -6   8   5        1.76       -5.43     13.65 o 
  -5   8   5     1124.87     1104.80     49.81 o 
  -4   8   5        4.80        2.13      6.95 o 
  -3   8   5       18.95        5.64      6.33 o 
  -2   8   5      695.46      788.53     32.03 o 
  -1   8   5     2148.65     2273.21     88.36 o 
   0   8   5      839.10      801.39     39.50 o 
   1   8   5     3488.32     3749.31    144.89 o 
   2   8   5        4.63       -1.95      7.36 o 
   3   8   5     1013.23      937.43     38.27 o 
   4   8   5       26.83       27.24      7.73 o 
   5   8   5      568.12      606.79     29.62 o 
   6   8   5      697.57      774.75     43.21 o 
   7   8   5      119.55       92.85     17.77 o 
   8   8   5      195.90      141.57     32.80 o 
   9   8   5      134.79      165.02     36.55 o 
  10   8   5       38.37       40.16     39.54 o 
 -12   9   5       53.64      114.63     55.75 o 
 -11   9   5       15.50       19.89     25.84 o 
 -10   9   5        3.17       43.99     28.35 o 
  -9   9   5      122.04      114.09     25.57 o 
  -8   9   5      423.75      420.25     29.43 o 
  -7   9   5        1.41       -4.46     16.51 o 
  -6   9   5     1093.74     1062.92     48.95 o 
  -5   9   5     1132.32     1263.71     56.63 o 
  -4   9   5      567.76      552.22     23.69 o 
  -3   9   5      980.22     1051.03     42.21 o 
  -2   9   5     1058.90      989.16     39.91 o 
  -1   9   5     2843.83     2866.26    111.60 o 
   0   9   5     7381.71     7050.96    247.29 o 
   1   9   5       33.26       33.73      7.59 o 
   2   9   5     2798.05     2548.97     99.84 o 
   3   9   5      299.17      356.37     16.70 o 
   4   9   5     2685.10     2865.16    125.28 o 
   5   9   5      761.00      757.75     42.51 o 
   6   9   5      958.05      975.81     54.34 o 
   7   9   5      108.60      120.63     18.88 o 
   8   9   5      147.74       96.54     33.80 o 
   9   9   5        0.58      -34.05     35.92 o 
  10   9   5      120.94      168.01     45.28 o 
 -12  10   5        0.39        2.99     56.00 o 
 -11  10   5        0.92      -33.85     36.35 o 
 -10  10   5      133.61      133.07     31.35 o 
  -9  10   5       46.91       61.54     27.68 o 
  -8  10   5      392.75      504.61     84.32 o 
  -7  10   5        5.53       -2.75     13.37 o 
  -6  10   5       12.64       22.68     11.81 o 
  -5  10   5       17.13       18.20     10.99 o 
  -4  10   5      368.92      406.05     19.10 o 
  -3  10   5     2574.59     2549.74     99.59 o 
  -2  10   5     5312.46     5313.90    205.73 o 
  -1  10   5     2211.75     2197.98     77.96 o 
   0  10   5     1722.24     1771.42     69.75 o 
   1  10   5      963.67     1046.64     41.76 o 
   2  10   5      631.27      549.51     23.94 o 
   3  10   5      555.79      589.77     28.78 o 
   4  10   5      529.98      554.95     34.00 o 
   5  10   5      424.21      411.72     33.99 o 
   6  10   5        3.97      -13.75     15.71 o 
   7  10   5     1026.68     1124.28     61.76 o 
   8  10   5      143.83      159.53     35.55 o 
   9  10   5       95.68       40.91     37.79 o 
  10  10   5        0.02      -14.09     42.16 o 
 -11  11   5       23.26      115.75     47.90 o 
 -10  11   5        3.17      -15.97     44.65 o 
  -9  11   5        7.81      -24.68     25.99 o 
  -8  11   5      354.22      382.41     35.54 o 
  -7  11   5     1173.88     1097.25     59.72 o 
  -6  11   5       55.16       51.20     12.84 o 
  -5  11   5      827.72      798.34     38.27 o 
  -4  11   5      460.77      463.44     24.17 o 
  -3  11   5     4217.47     4157.23    161.59 o 
  -2  11   5      363.44      323.51     17.22 o 
  -1  11   5       59.77       88.27     17.58 o 
   0  11   5     1848.63     1757.55     68.93 o 
   1  11   5      200.69      167.99     14.45 o 
   2  11   5      227.67      231.09     15.09 o 
   3  11   5     1352.38     1379.68     62.15 o 
   4  11   5      107.56      106.91     19.77 o 
   5  11   5      140.25      128.31     15.01 o 
   6  11   5      641.32      620.04     37.80 o 
   7  11   5        6.25      -17.68     18.77 o 
   8  11   5        5.99       44.65     36.80 o 
   9  11   5       25.28       87.69     40.79 o 
  10  11   5        0.17        9.23     45.15 o 
 -11  12   5        8.77       45.78     52.14 o 
 -10  12   5        7.70       -1.12     45.40 o 
  -9  12   5       22.93       46.03     42.28 o 
  -8  12   5      119.91       79.83     35.30 o 
  -7  12   5      123.49       68.54     29.41 o 
  -6  12   5       19.85        6.75     18.85 o 
  -5  12   5      131.36      131.07     13.95 o 
  -4  12   5      931.21      878.95     41.16 o 
  -3  12   5      778.73      810.61     34.03 o 
  -2  12   5      411.08      421.75     22.30 o 
  -1  12   5      639.66      625.25     26.84 o 
   0  12   5      679.41      634.42     32.21 o 
   1  12   5       73.49      111.84     14.06 o 
   2  12   5     1299.59     1233.82     55.62 o 
   3  12   5      179.77      165.02     32.60 o 
   4  12   5      102.10       76.85     13.25 o 
   5  12   5     1952.04     2033.69     90.84 o 
   6  12   5      238.06      208.97     20.36 o 
   7  12   5       59.47       62.06     20.25 o 
   8  12   5      676.90      716.75     69.23 o 
   9  12   5       82.91      111.88     44.53 o 
  10  12   5       33.66       66.61     48.27 o 
 -11  13   5        0.78      -15.34     55.51 o 
 -10  13   5       15.88      -47.40     47.40 o 
  -9  13   5        2.89       34.92     43.66 o 
  -8  13   5        0.20       -6.61     38.67 o 
  -7  13   5       51.16       43.74     23.28 o 
  -6  13   5      972.43     1177.91     78.63 o 
  -5  13   5      288.83      334.39     44.51 o 
  -4  13   5     1183.66     1183.09     62.36 o 
  -3  13   5       65.71       73.11     11.89 o 
  -2  13   5     4404.69     4458.45    173.26 o 
  -1  13   5      782.01      889.42     37.05 o 
   0  13   5     1055.36     1058.44     48.77 o 
   1  13   5      109.53      105.37     13.61 o 
   2  13   5      160.91      179.39     14.50 o 
   3  13   5      295.19      289.32     33.41 o 
   4  13   5       25.05       24.24     16.68 o 
   5  13   5      318.29      347.10     27.25 o 
   6  13   5       51.10       43.26     16.34 o 
   7  13   5      219.45      181.76     34.69 o 
   8  13   5      139.47      111.25     35.55 o 
   9  13   5        7.24       48.15     44.90 o 
  10  13   5       90.21      134.46     52.64 o 
 -11  14   5       82.75      132.59     60.99 o 
 -10  14   5       30.36       -2.37     50.52 o 
  -9  14   5       97.05      103.03     47.02 o 
  -8  14   5       10.87       36.55     41.16 o 
  -7  14   5       29.02      -11.43     23.28 o 
  -6  14   5       15.07       -1.57     21.30 o 
  -5  14   5      508.61      436.67     36.63 o 
  -4  14   5      673.09      706.12     41.06 o 
  -3  14   5      278.70      243.22     18.96 o 
  -2  14   5      843.52      850.60     35.98 o 
  -1  14   5     1411.73     1399.08     56.45 o 
   0  14   5      163.15      163.81     14.38 o 
   1  14   5      258.38      253.72     20.06 o 
   2  14   5      196.70      202.27     16.23 o 
   3  14   5       15.34        8.58     13.02 o 
   4  14   5      519.19      573.18     30.77 o 
   5  14   5      798.86      818.19     68.65 o 
   6  14   5      793.45      791.19     41.16 o 
   7  14   5      290.62      436.22     30.59 o 
   8  14   5      345.08      376.44     35.81 o 
   9  14   5      131.05      119.99     49.52 o 
  10  14   5        4.39       -2.12     50.89 o 
 -10  15   5        1.51       58.12     48.89 o 
  -9  15   5        0.19      -41.29     47.15 o 
  -8  15   5        0.43       43.41     40.04 o 
  -7  15   5      276.45      308.33     35.39 o 
  -6  15   5       92.63       89.11     41.22 o 
  -5  15   5      290.92      328.91     38.60 o 
  -4  15   5      283.36      332.62     32.31 o 
  -3  15   5     1290.07     1426.72     65.03 o 
  -2  15   5      408.25      423.09     32.67 o 
  -1  15   5        1.33       -4.29     12.40 o 
   0  15   5      126.86      138.65     14.06 o 
   1  15   5      352.40      342.18     25.47 o 
   2  15   5        8.84      -13.08     13.29 o 
   3  15   5      445.24      490.28     67.00 o 
   4  15   5      265.19      227.28     22.60 o 
   5  15   5      194.60      210.80     19.52 o 
   6  15   5       36.43       19.02     18.19 o 
   7  15   5        4.59        4.07     31.62 o 
   8  15   5       12.55      -24.82     24.82 o 
   9  15   5      111.99       67.21     38.47 o 
  10  15   5        0.25      -25.43     40.38 o 
 -10  16   5      107.19       92.43     58.62 o 
  -9  16   5        1.91       34.68     51.39 o 
  -8  16   5      165.00      240.36     53.76 o 
  -7  16   5        6.98        3.50     28.39 o 
  -6  16   5        0.70       14.19     25.58 o 
  -5  16   5       14.66       15.10     23.71 o 
  -4  16   5        1.75       -5.32     20.68 o 
  -3  16   5       98.36      105.68     18.58 o 
  -2  16   5     1208.77     1176.97     55.01 o 
  -1  16   5        9.78       24.77     13.28 o 
   0  16   5      505.81      507.63     31.01 o 
   1  16   5      240.65      260.71     49.43 o 
   2  16   5      180.02      205.66     19.68 o 
   3  16   5      119.60      130.33     17.53 o 
   4  16   5       55.89       22.57     16.17 o 
   5  16   5       32.39       36.02     16.53 o 
   6  16   5      169.54      222.53     45.89 o 
   7  16   5       15.80        9.97     22.99 o 
   8  16   5       67.88      101.62     33.55 o 
   9  16   5       18.02       19.18     40.25 o 
  10  16   5        1.07        6.98     57.13 o 
  -9  17   5       18.10       57.75     53.39 o 
  -8  17   5       20.83       36.42     47.52 o 
  -7  17   5      118.86       87.99     31.22 o 
  -6  17   5      353.02      351.56     36.47 o 
  -5  17   5       16.10      -23.28     23.28 o 
  -4  17   5      346.76      361.73     96.11 o 
  -3  17   5      149.74      158.47     20.51 o 
  -2  17   5      163.88      191.07     18.77 o 
  -1  17   5      183.50      154.49     28.23 o 
   0  17   5      667.22      711.08     36.40 o 
   1  17   5      656.16      616.04     32.41 o 
   2  17   5     1108.69     1079.94     51.51 o 
   3  17   5     1362.76     1374.10     64.30 o 
   4  17   5      712.30      647.25     39.95 o 
   5  17   5       80.68       44.03     18.67 o 
   6  17   5        1.75       20.45     19.75 o 
   7  17   5       70.70       72.42     25.85 o 
   8  17   5        2.74       -0.17     28.65 o 
   9  17   5       26.15      -34.02     39.22 o 
  -8  18   5        0.49      -25.17     47.46 o 
  -7  18   5      355.56      383.32     83.88 o 
  -6  18   5       59.08       49.12     29.41 o 
  -5  18   5      158.55      167.11     29.31 o 
  -4  18   5        0.01       12.67     25.36 o 
  -3  18   5       20.30        7.77     23.32 o 
  -2  18   5       20.25       12.34     18.16 o 
  -1  18   5      469.71      506.84     34.01 o 
   0  18   5      137.98      100.83     16.54 o 
   1  18   5      189.59      208.14     34.62 o 
   2  18   5       23.08       27.88     16.16 o 
   3  18   5      220.71      247.47     21.29 o 
   4  18   5        2.84       -6.25     17.36 o 
   5  18   5       72.32       50.10     19.59 o 
   6  18   5       14.52        9.76     20.71 o 
   7  18   5        9.20       33.78     40.61 o 
   8  18   5       24.99        5.67     30.11 o 
   9  18   5        0.44        4.74     56.13 o 
  -8  19   5       23.32      109.14     55.38 o 
  -7  19   5       11.35        2.13     33.77 o 
  -6  19   5       95.89       53.32     31.62 o 
  -5  19   5       22.09       19.62     28.70 o 
  -4  19   5       91.43       66.53     27.10 o 
  -3  19   5        1.65      -14.49     19.94 o 
  -2  19   5       67.70       25.26     20.10 o 
  -1  19   5       53.59       27.29     18.76 o 
   0  19   5        3.51      -11.71     16.15 o 
   1  19   5      876.31     1001.70     80.73 o 
   2  19   5      278.08      299.34     47.63 o 
   3  19   5       29.00       55.59     18.88 o 
   4  19   5      209.21      188.19     21.99 o 
   5  19   5      113.89      147.16     36.03 o 
   6  19   5       16.62       -3.83     22.73 o 
   7  19   5        8.67       -6.43     28.08 o 
   8  19   5        0.50      -12.27     31.71 o 
  -8  20   5       74.14       68.35     57.75 o 
  -7  20   5        2.63      -38.92     51.39 o 
  -6  20   5       60.77       18.82     31.45 o 
  -5  20   5       17.47       20.47     30.77 o 
  -4  20   5       60.57        2.98     39.35 o 
  -3  20   5       46.57       33.19     25.96 o 
  -2  20   5      180.22      182.96     24.68 o 
  -1  20   5       41.68       51.04     20.33 o 
   0  20   5      524.15      472.87     37.39 o 
   1  20   5       55.18       28.15     18.42 o 
   2  20   5        2.38        4.02     18.07 o 
   3  20   5        5.03        4.36     19.11 o 
   4  20   5       25.18       25.67     20.71 o 
   5  20   5       21.55       46.23     22.47 o 
   6  20   5       89.00       77.48     25.56 o 
   7  20   5        0.13        8.23     30.20 o 
   8  20   5       14.93      -51.02     51.02 o 
  -7  21   5       58.77      -12.85     54.38 o 
  -6  21   5        9.83      -17.96     45.90 o 
  -5  21   5       65.16       42.53     34.92 o 
  -4  21   5       14.57       52.51     31.71 o 
  -3  21   5       96.75       82.23     51.02 o 
  -2  21   5       17.79       22.97     22.24 o 
  -1  21   5       28.66       65.53     23.62 o 
   0  21   5      185.17      220.73     39.12 o 
   1  21   5        4.13       -4.71     19.16 o 
   2  21   5      286.90      269.68     41.10 o 
   3  21   5        4.29       52.80     20.91 o 
   4  21   5       54.39       50.14     31.16 o 
   5  21   5       65.05        1.14     22.98 o 
   6  21   5       24.02      -12.85     28.89 o 
   7  21   5        2.56        2.73     31.51 o 
  -7  22   5       15.77       17.71     59.12 o 
  -6  22   5       42.68       13.85     53.76 o 
  -5  22   5        2.56      -12.97     50.89 o 
  -4  22   5       12.87      -32.02     32.02 o 
  -3  22   5       84.14       65.25     31.78 o 
  -2  22   5       89.03       99.80     31.75 o 
  -1  22   5       86.51       53.85     25.49 o 
   0  22   5       71.84       65.61     23.79 o 
   1  22   5       28.11       24.58     24.13 o 
   2  22   5       13.05       14.60     21.64 o 
   3  22   5        9.29       -0.81     21.86 o 
   4  22   5        0.30        0.45     22.95 o 
   5  22   5       45.98        4.94     25.17 o 
   6  22   5       15.54      -16.54     30.46 o 
  -6  23   5       75.39       79.08     61.12 o 
  -5  23   5       15.65       17.71     49.89 o 
  -4  23   5      146.32      188.84     57.13 o 
  -3  23   5        0.12        4.33     31.70 o 
  -2  23   5       44.71       55.18     26.15 o 
  -1  23   5       13.25       20.01     26.04 o 
   0  23   5       18.63       12.20     25.03 o 
   1  23   5        0.79      -16.42     24.85 o 
   2  23   5        1.88      -12.33     25.61 o 
   3  23   5       28.88       18.46     23.19 o 
   4  23   5       16.66       31.03     25.85 o 
   5  23   5        1.22        3.77     26.81 o 
   6  23   5        1.51       10.26     51.45 o 
  -5  24   5        2.20       17.96     53.76 o 
  -4  24   5       26.09        5.49     55.51 o 
  -3  24   5        3.29       -5.24     47.52 o 
  -2  24   5       23.29        8.80     28.31 o 
  -1  24   5        7.96       -1.80     27.74 o 
   0  24   5      143.42      150.51     30.22 o 
   1  24   5        0.38      -13.08     28.21 o 
   2  24   5       10.37       10.80     27.46 o 
   3  24   5        0.13      -14.32     28.51 o 
   4  24   5       93.64       99.54     28.40 o 
   5  24   5        7.41      -23.98     32.91 o 
  -3  25   5       55.44       58.62     52.64 o 
  -2  25   5       27.52       42.41     57.00 o 
  -1  25   5       28.29       18.87     30.86 o 
   0  25   5        0.36       37.60     30.19 o 
   1  25   5        1.65      -13.40     31.76 o 
   2  25   5        0.08      -25.16     31.78 o 
   3  25   5       15.31        0.70     32.06 o 
  -1  26   5      151.60      278.77     70.72 o 
   0  26   5        9.29       56.44     41.11 o 
   1  26   5        1.06       -6.03     41.29 o 
 -12   0   6       11.44       -6.13     35.19 o 
 -10   0   6      312.37      250.53     36.98 o 
  -8   0   6      232.40      178.85     23.59 o 
  -6   0   6     5028.43     4749.90    290.08 o 
  -4   0   6    16823.78    15748.26    781.98 o 
  -2   0   6    18946.68    17802.27    881.91 o 
   0   0   6    24687.51    22973.87   1137.50 o 
   2   0   6    16514.93    16399.96    993.36 o 
   4   0   6     2114.21     2559.17    156.77 o 
 -12   1   6       29.22       13.56     24.14 o 
 -11   1   6        1.53      -14.35     21.00 o 
 -10   1   6       18.21       17.51     25.91 o 
  -9   1   6       25.24        8.72     14.73 o 
  -8   1   6       21.76       24.05     12.45 o 
  -7   1   6        5.70       10.19     11.37 o 
  -6   1   6     2053.12     1954.33     85.86 o 
  -5   1   6      191.49      188.43     10.56 o 
  -4   1   6      817.80      783.54     31.80 o 
  -3   1   6     2416.28     2393.20     92.61 o 
  -2   1   6      660.38      778.53     31.18 o 
  -1   1   6     9446.68     9515.66    364.97 o 
   0   1   6      954.14      995.36     39.31 o 
   1   1   6     3577.83     4054.83    156.43 o 
   2   1   6     1357.59     1616.38     63.16 o 
   3   1   6     3805.93     4004.09    172.05 o 
   4   1   6      742.62      765.87     40.16 o 
   5   1   6      623.40      611.30     40.39 o 
   9   1   6      370.38      340.77     44.78 o 
  12   1   6        4.17        4.49     39.17 o 
 -12   2   6       21.27        9.98     23.64 o 
 -11   2   6       80.15       49.65     20.75 o 
 -10   2   6      133.56      141.71     38.89 o 
  -9   2   6       20.44        0.31     15.77 o 
  -8   2   6        0.80      -11.31     12.57 o 
  -7   2   6       85.15       52.65     12.30 o 
  -6   2   6      214.25      189.57     16.42 o 
  -5   2   6     3436.60     3311.32    129.32 o 
  -4   2   6      981.61      887.50     35.34 o 
  -3   2   6     1727.63     1692.01     66.36 o 
  -2   2   6    12597.80    12133.84    465.55 o 
  -1   2   6     1901.63     1867.54     72.50 o 
   0   2   6     5680.27     5166.66    197.99 o 
   1   2   6     2477.40     2660.32    103.46 o 
   2   2   6     6705.99     6357.38    245.41 o 
   3   2   6     1721.24     1324.62     51.27 o 
   4   2   6     3306.69     3937.00    196.69 o 
   5   2   6     1814.47     2184.21    161.84 o 
   8   2   6        1.64       -8.73     26.57 o 
   9   2   6       63.73       58.50     30.19 o 
  10   2   6        3.25       -0.62     32.68 o 
 -12   3   6        7.03       25.65     23.89 o 
 -11   3   6        1.42      -16.84     26.97 o 
 -10   3   6       23.17        2.80     18.26 o 
  -9   3   6       84.21       87.75     15.73 o 
  -8   3   6      285.43      301.02     20.69 o 
  -7   3   6     1509.01     1561.79     69.44 o 
  -6   3   6     1876.00     1780.18     78.64 o 
  -5   3   6     2016.65     1891.08     74.28 o 
  -4   3   6      155.73      104.83     17.68 o 
  -3   3   6     4588.52     4445.27    158.25 o 
  -2   3   6      117.91      101.79      6.83 o 
  -1   3   6     6373.90     6487.47    249.46 o 
   0   3   6     3033.08     2783.37    119.80 o 
   1   3   6      656.69      852.35     33.79 o 
   2   3   6    15182.19    15551.78    597.24 o 
   3   3   6     3969.53     3643.11    157.41 o 
   4   3   6     3576.57     3751.74    162.77 o 
   5   3   6      294.96      223.15     15.82 o 
   7   3   6       20.16       35.55     25.32 o 
   8   3   6      111.43      105.52     30.31 o 
   9   3   6        5.16        6.17     20.81 o 
 -12   4   6       19.41       -3.34     28.55 o 
 -11   4   6      137.34      178.78     27.65 o 
 -10   4   6      145.24      153.15     39.63 o 
  -9   4   6       55.13       43.75     16.20 o 
  -8   4   6       17.85       -3.32     16.35 o 
  -7   4   6      735.53      724.83     35.34 o 
  -6   4   6     1132.86     1098.57     49.69 o 
  -5   4   6       23.08       22.69      7.22 o 
  -4   4   6      667.33      756.83     30.96 o 
  -3   4   6      530.69      730.02     26.47 o 
  -2   4   6      730.27      828.40     30.06 o 
  -1   4   6       90.34       69.71      6.29 o 
   0   4   6     2631.64     2122.28     74.88 o 
   1   4   6      106.12       46.39      9.70 o 
   2   4   6     5856.00     4945.51    214.41 o 
   3   4   6      425.89      340.44     17.18 o 
   4   4   6    11815.45    11645.68    500.57 o 
   5   4   6      119.50      172.88     17.30 o 
   6   4   6     3806.78     4026.28    247.26 o 
   7   4   6      169.80      157.72     33.37 o 
   8   4   6      126.44      132.98     21.28 o 
   9   4   6      137.96      109.76     34.18 o 
  10   4   6      266.53      260.07     47.02 o 
 -12   5   6        6.27        8.50     28.15 o 
 -11   5   6       17.07       40.20     21.23 o 
 -10   5   6       30.24        9.36     18.71 o 
  -9   5   6      820.49      797.64     40.22 o 
  -8   5   6       24.79        8.25     13.80 o 
  -7   5   6      542.95      495.27     34.91 o 
  -6   5   6       57.37       82.16     10.70 o 
  -5   5   6      835.26      767.41     32.00 o 
  -4   5   6      574.30      542.16     23.06 o 
  -3   5   6      152.48      171.99      9.45 o 
  -2   5   6      996.45      849.77     31.14 o 
  -1   5   6      376.45      341.14     13.55 o 
   0   5   6     1338.47     1292.91     46.38 o 
   1   5   6     9363.51     9285.06    358.12 o 
   2   5   6     3529.93     4094.17    158.97 o 
   3   5   6     9925.94     9641.18    339.82 o 
   4   5   6      196.72      214.02     10.81 o 
   5   5   6     5228.15     5065.58    178.46 o 
   6   5   6       12.99        2.38     15.16 o 
   7   5   6        3.47       -0.40     16.27 o 
   8   5   6      356.23      418.10     48.65 o 
   9   5   6       75.15      114.50     35.92 o 
  10   5   6        2.87      -28.31     35.05 o 
 -12   6   6        0.05      -28.82     28.82 o 
 -11   6   6      133.16      112.71     27.11 o 
 -10   6   6      145.95      166.41     37.94 o 
  -9   6   6      275.66      319.91     32.44 o 
  -8   6   6       64.58       38.33     14.86 o 
  -7   6   6      159.63      212.22     27.96 o 
  -6   6   6      151.69      148.18     12.62 o 
  -5   6   6      314.43      362.66     23.35 o 
  -4   6   6       90.43      125.87     21.70 o 
  -3   6   6       11.07        4.90     10.21 o 
  -2   6   6      731.14      858.44     34.38 o 
  -1   6   6     3390.59     3524.21    124.33 o 
   0   6   6      414.26      409.09     20.10 o 
   1   6   6       10.83       10.56      5.22 o 
   2   6   6     6879.09     6720.11    260.19 o 
   3   6   6     2587.03     2438.04     87.37 o 
   4   6   6     5548.24     5105.62    180.06 o 
   5   6   6      366.68      371.47     17.95 o 
   6   6   6     1633.17     1757.26     90.81 o 
   7   6   6     1042.19     1028.89     70.47 o 
   8   6   6       35.91       18.96     30.06 o 
   9   6   6      169.76      104.77     35.80 o 
  10   6   6       22.48       33.43     38.79 o 
 -12   7   6        4.69      -14.51     30.23 o 
 -11   7   6        0.23      -15.32     26.50 o 
 -10   7   6      124.57      167.33     32.98 o 
  -9   7   6       95.22       68.54     18.52 o 
  -8   7   6      631.70      635.38     33.24 o 
  -7   7   6      185.01      173.16     20.23 o 
  -6   7   6      685.55      709.15     38.90 o 
  -5   7   6      335.53      305.88     17.80 o 
  -4   7   6       36.10       62.00      9.17 o 
  -3   7   6      708.61      627.97     25.89 o 
  -2   7   6      753.21      869.68     34.72 o 
  -1   7   6     6678.36     6893.18    265.90 o 
   0   7   6     2849.16     2354.56     84.18 o 
   1   7   6      288.83      358.10     21.35 o 
   2   7   6    20603.01    18950.34    814.71 o 
   3   7   6      291.63      305.58     17.26 o 
   4   7   6     1882.40     2070.93     80.94 o 
   5   7   6     2075.79     2174.04     95.87 o 
   6   7   6     1398.24     1376.55     72.47 o 
   7   7   6       27.28       48.51     17.30 o 
   8   7   6     1250.25     1325.65    122.86 o 
   9   7   6       10.93       61.62     32.55 o 
  10   7   6      158.36      180.74     43.78 o 
 -12   8   6      144.34      147.25     34.44 o 
 -11   8   6        1.41        3.99     33.69 o 
 -10   8   6      459.72      473.58     96.40 o 
  -9   8   6        4.24        9.20     17.34 o 
  -8   8   6      631.10      656.07     62.03 o 
  -7   8   6        8.01       -0.97     14.89 o 
  -6   8   6       73.80       64.73     11.58 o 
  -5   8   6      639.90      622.24     30.15 o 
  -4   8   6     1265.76     1353.36     60.21 o 
  -3   8   6       17.15       -0.43      6.68 o 
  -2   8   6     1414.23     1254.56     50.09 o 
  -1   8   6     1951.96     1966.77     77.27 o 
   0   8   6     5728.80     5203.72    200.52 o 
   1   8   6       15.06       13.22      5.84 o 
   2   8   6     2623.03     2738.85    119.49 o 
   3   8   6      303.93      358.05     21.15 o 
   4   8   6      127.42      119.80     11.77 o 
   5   8   6      990.28      975.84     51.44 o 
   6   8   6      158.04      163.52     15.48 o 
   7   8   6      104.53       92.33     18.67 o 
   8   8   6        2.29       16.71     33.18 o 
   9   8   6       43.72       35.05     36.17 o 
  10   8   6       95.49       32.55     39.79 o 
 -12   9   6        0.02      -27.19     53.88 o 
 -11   9   6        0.26      -10.54     27.75 o 
 -10   9   6        1.08        8.10     23.58 o 
  -9   9   6       32.83       26.37     24.88 o 
  -8   9   6        2.73       -8.29     17.42 o 
  -7   9   6      217.37      225.96     21.44 o 
  -6   9   6       10.27       25.46     11.48 o 
  -5   9   6      120.60      122.04     14.58 o 
  -4   9   6      320.77      364.85     19.74 o 
  -3   9   6      592.53      610.77     26.03 o 
  -2   9   6      818.87      845.25     34.74 o 
  -1   9   6     2433.95     2159.27     83.88 o 
   0   9   6     1745.45     1606.52     63.59 o 
   1   9   6     2301.94     1846.00     73.62 o 
   2   9   6     1424.47     1474.61     65.69 o 
   3   9   6      373.16      309.18     20.38 o 
   4   9   6       94.37      137.46     13.20 o 
   5   9   6       83.01       90.98     12.67 o 
   6   9   6        2.77       -4.97     13.29 o 
   7   9   6      859.85     1064.35     58.88 o 
   8   9   6       58.32       70.75     25.56 o 
   9   9   6      294.26      431.95     57.63 o 
  10   9   6        2.83      -25.69     40.79 o 
 -11  10   6       14.86       12.14     30.27 o 
 -10  10   6       29.79        5.89     31.19 o 
  -9  10   6      229.50      346.43     35.89 o 
  -8  10   6       77.54       67.87     34.51 o 
  -7  10   6      210.13      156.23     26.92 o 
  -6  10   6        0.73       11.91     14.02 o 
  -5  10   6       28.83       33.44     11.17 o 
  -4  10   6     3686.96     3854.07    167.36 o 
  -3  10   6     4428.51     4739.34    183.46 o 
  -2  10   6     3896.65     3557.72    137.25 o 
  -1  10   6      476.68      462.66     20.70 o 
   0  10   6     3772.11     3759.57    145.03 o 
   1  10   6      239.60      266.78     21.60 o 
   2  10   6     2508.57     2374.62    104.34 o 
   3  10   6      485.31      494.20     26.18 o 
   4  10   6      148.95      190.40     30.44 o 
   5  10   6     1016.60     1120.95     52.21 o 
   6  10   6      406.84      486.54     42.09 o 
   7  10   6       17.23       19.18     15.89 o 
   8  10   6      213.86      212.77     60.62 o 
   9  10   6       16.38       -5.49     38.54 o 
  10  10   6       47.91       79.70     44.65 o 
 -11  11   6        9.13       -0.71     36.56 o 
 -10  11   6        3.91      -25.02     31.97 o 
  -9  11   6        0.10       -9.07     25.18 o 
  -8  11   6       93.02      105.41     26.16 o 
  -7  11   6      165.77      218.45     25.98 o 
  -6  11   6      679.99      559.57     29.49 o 
  -5  11   6       81.55       94.86     16.31 o 
  -4  11   6      333.87      318.53     27.22 o 
  -3  11   6     1939.29     1878.57     74.03 o 
  -2  11   6      145.64      124.46     13.44 o 
  -1  11   6      649.89      751.36     31.64 o 
   0  11   6      372.24      431.04     22.45 o 
   1  11   6        3.81        8.38      9.04 o 
   2  11   6      612.56      540.07     40.09 o 
   3  11   6      146.88      131.21     13.54 o 
   4  11   6      409.18      399.66     22.79 o 
   5  11   6     1241.91     1316.42     60.46 o 
   6  11   6      189.87      192.56     19.19 o 
   7  11   6        5.95        0.40     16.42 o 
   8  11   6      621.07      671.07     51.09 o 
   9  11   6        1.42       -6.86     40.41 o 
  10  11   6       80.91       60.74     47.77 o 
 -11  12   6        1.88      -15.98     38.25 o 
 -10  12   6       18.90       25.94     47.52 o 
  -9  12   6       38.10        9.24     40.04 o 
  -8  12   6       38.12        7.52     25.55 o 
  -7  12   6      450.45      543.55     35.62 o 
  -6  12   6      194.43      179.91     17.24 o 
  -5  12   6     1838.98     1854.09     82.71 o 
  -4  12   6      137.25      138.02     13.73 o 
  -3  12   6     1493.68     1582.52     62.96 o 
  -2  12   6     1053.87     1044.28     42.60 o 
  -1  12   6      888.80     1002.90     45.90 o 
   0  12   6      499.68      488.91     25.33 o 
   1  12   6      221.10      212.50     14.89 o 
   2  12   6     2105.73     1970.37     87.68 o 
   3  12   6      729.09      879.99     41.64 o 
   4  12   6     2015.16     1953.15     87.51 o 
   5  12   6      468.80      497.99     51.09 o 
   6  12   6       27.04       41.80     15.98 o 
   7  12   6     1541.67     1701.11     83.38 o 
   8  12   6       44.25       25.80     29.82 o 
   9  12   6       38.67       47.83     32.28 o 
  10  12   6        0.47       11.85     65.98 o 
  11  12   6        4.03      -42.78     60.99 o 
 -11  13   6        2.62      -26.44     40.63 o 
 -10  13   6        9.52       26.94     44.65 o 
  -9  13   6       17.78       32.31     40.79 o 
  -8  13   6        4.45       -6.27     25.44 o 
  -7  13   6     1079.35     1289.14     87.65 o 
  -6  13   6       11.57       30.80     18.44 o 
  -5  13   6      570.06      508.27     31.68 o 
  -4  13   6      392.52      354.76     29.16 o 
  -3  13   6      468.26      448.08     30.94 o 
  -2  13   6      701.03      703.26     38.61 o 
  -1  13   6       35.72       34.05     11.28 o 
   0  13   6        7.17       -5.62     10.89 o 
   1  13   6      251.53      250.15     19.18 o 
   2  13   6      120.52      108.86     15.64 o 
   3  13   6      792.64      883.78     42.35 o 
   4  13   6        2.79      -10.63     12.76 o 
   5  13   6       33.84       21.89     17.45 o 
   6  13   6      369.29      422.83     38.78 o 
   7  13   6      112.15      142.63     20.45 o 
   8  13   6       44.51       77.83     24.94 o 
   9  13   6      125.62       87.00     34.77 o 
  10  13   6        0.15      -35.29     35.29 o 
 -10  14   6       24.00       38.79     52.26 o 
  -9  14   6        0.35      -34.18     40.91 o 
  -8  14   6       20.78       -4.62     41.04 o 
  -7  14   6        1.36      -19.65     25.57 o 
  -6  14   6      120.38       82.07     69.35 o 
  -5  14   6       30.62       10.63     16.37 o 
  -4  14   6      349.29      363.91     37.71 o 
  -3  14   6     1783.45     1816.93     81.56 o 
  -2  14   6       36.38       21.95     12.26 o 
  -1  14   6        8.68       14.26     26.73 o 
   0  14   6      231.80      223.88     17.07 o 
   1  14   6       11.16        8.99     12.24 o 
   2  14   6       31.34       31.81     12.77 o 
   3  14   6       50.24       42.10     13.62 o 
   4  14   6     1511.78     1594.18     72.98 o 
   5  14   6      499.71      517.42     29.56 o 
   6  14   6      339.04      358.36     27.42 o 
   7  14   6       77.29       73.95     21.16 o 
   8  14   6      153.88      168.57     28.54 o 
   9  14   6        6.61       43.37     55.94 o 
  10  14   6       15.95      -19.81     39.37 o 
 -10  15   6       11.01       15.84     55.75 o 
  -9  15   6       30.49       74.46     46.52 o 
  -8  15   6       38.06      -35.67     44.78 o 
  -7  15   6       12.14       -5.78     26.66 o 
  -6  15   6      156.99      197.80     34.05 o 
  -5  15   6       36.46       -7.53     22.94 o 
  -4  15   6      529.27      536.27     34.04 o 
  -3  15   6       50.47       40.01     14.62 o 
  -2  15   6      709.90      641.08     32.29 o 
  -1  15   6      889.91      869.70     42.00 o 
   0  15   6      189.59      228.97     23.37 o 
   1  15   6      132.77      165.76     16.58 o 
   2  15   6      181.96      196.30     29.60 o 
   3  15   6     1576.47     1656.93     75.10 o 
   4  15   6      343.96      385.86     24.30 o 
   5  15   6      241.38      195.95     25.80 o 
   6  15   6      343.82      357.20     28.42 o 
   7  15   6       82.19      104.43     22.17 o 
   8  15   6       54.51       43.67     29.96 o 
   9  15   6        2.11      -21.27     34.22 o 
  10  15   6       63.30       30.56     49.77 o 
 -10  16   6        0.69        0.37     59.12 o 
  -9  16   6       88.92       -0.75     46.77 o 
  -8  16   6        5.29       -3.12     47.02 o 
  -7  16   6       12.41       41.92     33.68 o 
  -6  16   6      262.92      171.94     50.20 o 
  -5  16   6       43.60       41.27     37.36 o 
  -4  16   6      355.63      281.44     44.78 o 
  -3  16   6      206.54      208.42     18.67 o 
  -2  16   6        2.85        4.17     14.39 o 
  -1  16   6       78.58       82.75     14.98 o 
   0  16   6      625.28      670.58     41.95 o 
   1  16   6        4.09        5.40     13.95 o 
   2  16   6       24.95        8.30     14.53 o 
   3  16   6      111.04      132.73     19.93 o 
   4  16   6        4.81        7.61     16.12 o 
   5  16   6      525.63      523.46     31.16 o 
   6  16   6       13.25       -3.47     18.90 o 
   7  16   6       21.90       46.72     21.85 o 
   8  16   6       69.23       75.17     28.75 o 
   9  16   6       10.39       -4.54     36.72 o 
  -9  17   6        4.13      -25.20     53.88 o 
  -8  17   6       31.91       53.88     50.64 o 
  -7  17   6      108.23      107.61     30.82 o 
  -6  17   6        4.87       -5.01     26.26 o 
  -5  17   6       81.91       75.79     30.87 o 
  -4  17   6       32.34       22.64     23.81 o 
  -3  17   6       98.19      113.14     20.02 o 
  -2  17   6       21.89       17.30     15.00 o 
  -1  17   6     1216.76     1278.39     59.93 o 
   0  17   6      338.30      410.43     31.20 o 
   1  17   6      988.35      933.94     45.91 o 
   2  17   6     1421.16     1389.69     64.48 o 
   3  17   6       66.45       62.85     26.70 o 
   4  17   6      472.10      422.00     35.29 o 
   5  17   6        4.67       -4.57     17.96 o 
   6  17   6       24.43       17.32     20.88 o 
   7  17   6       59.13       31.82     27.25 o 
   8  17   6       33.00       34.00     32.00 o 
   9  17   6       13.43       27.94     39.56 o 
  -9  18   6       20.69       42.78     59.00 o 
  -8  18   6      104.51      138.58     55.13 o 
  -7  18   6        1.99      -22.22     30.27 o 
  -6  18   6        2.84       -6.93     42.16 o 
  -5  18   6       19.68       30.79     28.00 o 
  -4  18   6       23.19      -23.02     24.26 o 
  -3  18   6        0.37      -22.47     23.12 o 
  -2  18   6      492.40      519.06     30.30 o 
  -1  18   6        8.96       15.55     16.53 o 
   0  18   6      237.86      271.99     21.83 o 
   1  18   6        2.38       -4.29     15.39 o 
   2  18   6        9.81       -0.28     15.75 o 
   3  18   6       20.56       37.16     16.65 o 
   4  18   6       25.09       28.26     19.98 o 
   5  18   6        1.04       18.40     19.95 o 
   6  18   6       36.22       30.48     21.35 o 
   7  18   6       18.38      -17.81     28.13 o 
   8  18   6        2.52      -10.36     31.19 o 
  -8  19   6       34.37       60.49     54.88 o 
  -7  19   6      123.80      126.88     36.99 o 
  -6  19   6       14.74       17.95     29.95 o 
  -5  19   6       10.45        6.31     28.02 o 
  -4  19   6       11.02      -34.18     34.18 o 
  -3  19   6        1.92       43.61     28.50 o 
  -2  19   6      203.83      193.37     27.44 o 
  -1  19   6       18.74       23.15     17.83 o 
   0  19   6      820.28      792.56     41.29 o 
   1  19   6      329.13      270.01     22.65 o 
   2  19   6      243.15      199.97     24.35 o 
   3  19   6      187.76      167.47     28.48 o 
   4  19   6       12.61       19.91     20.43 o 
   5  19   6       23.24        9.95     19.59 o 
   6  19   6        2.54       11.02     22.82 o 
   7  19   6        0.60      -25.59     30.80 o 
   8  19   6        2.53        4.04     32.35 o 
  -7  20   6       12.22        9.38     39.29 o 
  -6  20   6       82.93       72.11     35.40 o 
  -5  20   6        5.16       25.31     41.72 o 
  -4  20   6       28.66       71.83     29.03 o 
  -3  20   6      268.01      130.54     30.44 o 
  -2  20   6       40.13       33.48     38.26 o 
  -1  20   6       43.78       69.10     35.37 o 
   0  20   6      175.47      161.31     20.54 o 
   1  20   6       13.45        9.51     18.73 o 
   2  20   6      130.21       78.62     20.69 o 
   3  20   6        2.85       -6.95     19.28 o 
   4  20   6        5.09      -20.74     20.74 o 
   5  20   6      128.05      164.11     41.97 o 
   6  20   6        1.52       45.45     25.11 o 
   7  20   6        0.81       -0.14     32.13 o 
  -7  21   6       22.63      -27.69     50.14 o 
  -6  21   6       33.69       49.45     34.56 o 
  -5  21   6        3.47      -26.92     33.58 o 
  -4  21   6       37.12       17.17     31.16 o 
  -3  21   6       43.96       49.17     33.55 o 
  -2  21   6       70.86       20.63     32.82 o 
  -1  21   6       31.62       60.80     21.91 o 
   0  21   6       30.95       32.59     25.70 o 
   1  21   6      288.19      323.14     41.17 o 
   2  21   6       38.73       69.53     25.76 o 
   3  21   6       11.82       21.10     20.53 o 
   4  21   6        0.23        8.46     26.92 o 
   5  21   6        6.88       -8.05     23.49 o 
   6  21   6        9.99      -20.33     25.90 o 
   7  21   6        4.92       42.64     32.10 o 
  -6  22   6        8.31      -43.16     49.52 o 
  -5  22   6        9.44        8.59     35.33 o 
  -4  22   6      112.97      109.36     47.59 o 
  -3  22   6       50.43       32.84     34.74 o 
  -2  22   6       71.64       91.34     31.57 o 
  -1  22   6        1.17       15.70     38.74 o 
   0  22   6        0.29       -5.13     29.01 o 
   1  22   6       15.23        1.71     23.81 o 
   2  22   6       65.52       62.09     22.43 o 
   3  22   6        3.08       23.76     23.04 o 
   4  22   6       75.02       85.13     25.18 o 
   5  22   6       25.70       57.23     26.60 o 
   6  22   6       35.89       58.01     28.92 o 
  -6  23   6       26.93        7.48     53.26 o 
  -5  23   6       62.92       75.59     52.01 o 
  -4  23   6        6.17       43.93     36.42 o 
  -3  23   6       13.45      -23.60     33.35 o 
  -2  23   6        3.42       17.87     32.68 o 
  -1  23   6        1.41      -16.25     27.40 o 
   0  23   6       28.31       23.45     26.56 o 
   1  23   6        1.00       -2.49     27.72 o 
   2  23   6        3.35       10.91     27.64 o 
   3  23   6        1.41      -11.67     23.38 o 
   4  23   6        2.65      -21.11     25.85 o 
   5  23   6        7.78        2.82     27.29 o 
  -5  24   6       71.01      177.74     58.50 o 
  -4  24   6       11.63      -15.34     55.88 o 
  -3  24   6       49.66       59.62     35.72 o 
  -2  24   6        0.30       36.14     61.74 o 
  -1  24   6      247.39      288.21     62.23 o 
   0  24   6       60.22      119.09     31.11 o 
   1  24   6        3.81      -16.23     28.04 o 
   2  24   6       23.47        0.46     28.59 o 
   3  24   6       45.45      103.29     31.67 o 
   4  24   6        7.78       -8.75     27.22 o 
  -2  25   6        6.05       19.10     34.64 o 
  -1  25   6       19.47      -15.11     31.75 o 
   0  25   6       38.64      -28.98     28.98 o 
   1  25   6       16.33      -31.53     31.98 o 
   2  25   6        4.40       13.31     31.72 o 
   3  25   6        0.78       46.37     41.59 o 
   0  26   6        0.09      -11.36     40.68 o 
 -11   0   7       56.49      -30.72     40.48 o 
  -9   0   7        2.65       19.68     22.31 o 
  -7   0   7     2001.30     1962.47    122.60 o 
  -5   0   7    12423.63    11792.55    715.80 o 
  -3   0   7     4642.74     3977.60    199.91 o 
  -1   0   7     8869.46     8963.59    444.29 o 
   1   0   7     3887.86     3302.14    201.17 o 
   3   0   7       52.51       96.11     15.53 o 
   5   0   7    15315.24    15318.15   1318.29 o 
   7   0   7      362.18      353.36     40.91 o 
 -12   1   7       25.47       34.69     24.30 o 
 -11   1   7        0.70      -20.12     20.12 o 
 -10   1   7       45.22       51.46     35.77 o 
  -9   1   7        3.72        7.08     15.00 o 
  -8   1   7       66.19       50.15     14.39 o 
  -7   1   7      945.33     1103.84     51.31 o 
  -6   1   7     1499.41     1530.64     68.68 o 
  -5   1   7       84.41       68.65     17.95 o 
  -4   1   7      714.22      655.42     27.13 o 
  -3   1   7      325.02      431.48     18.68 o 
  -2   1   7      104.05       67.00      9.55 o 
  -1   1   7     2447.74     2353.34     91.23 o 
   0   1   7      211.94      162.64     17.32 o 
   1   1   7     2839.36     2778.03    107.40 o 
   2   1   7     4450.39     4040.81    155.87 o 
   3   1   7     2332.54     2648.50    114.61 o 
   4   1   7     7858.01     7462.25    320.32 o 
   5   1   7      429.80      314.91     25.88 o 
   6   1   7     5548.96     5312.65    325.10 o 
   7   1   7     1994.29     1960.78    173.75 o 
   9   1   7      124.11      184.73     37.17 o 
 -12   2   7       27.54       23.48     24.46 o 
 -11   2   7       33.17      -17.16     20.00 o 
 -10   2   7       25.37       -4.07     17.49 o 
  -9   2   7        2.79       -8.99     15.49 o 
  -8   2   7      867.77      900.39     43.89 o 
  -7   2   7      752.33      669.40     33.32 o 
  -6   2   7     2973.24     2894.29    125.90 o 
  -5   2   7     2429.62     2428.03     95.48 o 
  -4   2   7     2186.73     1849.74     81.53 o 
  -3   2   7      781.94      726.38     29.65 o 
  -2   2   7     8887.64     9269.52    356.07 o 
  -1   2   7      679.01      733.92     29.50 o 
   0   2   7      492.20      474.14     19.53 o 
   1   2   7     2312.67     2608.33    100.83 o 
   2   2   7    10281.60     9741.75    374.28 o 
   3   2   7      638.13      564.24     23.63 o 
   4   2   7     3110.18     2921.37    145.99 o 
   5   2   7     2311.64     1994.20    101.18 o 
   6   2   7     2578.04     2547.89    157.48 o 
   7   2   7      382.45      297.86     35.92 o 
   8   2   7       13.02       10.23     25.94 o 
   9   2   7      123.53      150.05     32.93 o 
  10   2   7      147.16      130.34     38.92 o 
 -12   3   7        0.11      -25.70     25.70 o 
 -11   3   7       78.34       76.49     21.95 o 
 -10   3   7       30.71       26.25     18.52 o 
  -9   3   7      172.73      165.82     36.44 o 
  -8   3   7       76.06       50.43     13.71 o 
  -7   3   7     1723.77     1698.35     76.22 o 
  -6   3   7      270.06      229.98     16.29 o 
  -5   3   7        5.41       -6.86      7.68 o 
  -4   3   7     2640.90     2484.35     97.06 o 
  -3   3   7     1068.96     1145.48     41.73 o 
  -2   3   7     3785.92     3296.09    127.32 o 
  -1   3   7     5049.02     5460.07    209.78 o 
   0   3   7    10627.83    10274.25    393.99 o 
   1   3   7    21369.38    22699.63    871.91 o 
   2   3   7     3696.00     3838.62    148.22 o 
   3   3   7      347.93      245.09     13.94 o 
   4   3   7      455.49      417.46     26.97 o 
   5   3   7      154.26      186.95     15.35 o 
   6   3   7      527.08      501.46     29.31 o 
   7   3   7      785.04      710.84     70.72 o 
   8   3   7      385.42      456.52     53.51 o 
   9   3   7       86.02       37.67     33.30 o 
  10   3   7      172.61      165.02     40.91 o 
 -12   4   7        9.92      -28.21     28.21 o 
 -11   4   7       89.45      133.89     24.39 o 
 -10   4   7        4.48       13.09     18.64 o 
  -9   4   7       25.38       40.57     15.98 o 
  -8   4   7      178.99      158.11     16.91 o 
  -7   4   7      692.26      608.91     35.29 o 
  -6   4   7      192.24      240.90     15.94 o 
  -5   4   7       69.58       55.95     12.36 o 
  -4   4   7        2.45        5.28      6.75 o 
  -3   4   7        1.40       -5.27      5.27 o 
  -2   4   7       46.34       45.29      5.49 o 
  -1   4   7       69.01       80.59      8.70 o 
   0   4   7      481.92      399.59     20.86 o 
   1   4   7        9.28       15.32      4.52 o 
   2   4   7     9201.29     9780.89    419.57 o 
   3   4   7     6406.84     6319.13    271.74 o 
   4   4   7      605.39      742.13     34.34 o 
   5   4   7      392.33      337.34     18.88 o 
   6   4   7      111.98       42.49     17.65 o 
   7   4   7      316.34      355.44     31.79 o 
   8   4   7       26.94       19.96     27.32 o 
   9   4   7      616.66      749.26     78.08 o 
  10   4   7       32.95       17.59     37.17 o 
 -12   5   7       22.19        5.42     28.75 o 
 -11   5   7        0.04        8.18     22.67 o 
 -10   5   7      638.41      710.31     42.60 o 
  -9   5   7        6.49       21.43     19.05 o 
  -8   5   7      347.21      303.69     33.18 o 
  -7   5   7      297.82      269.85     18.84 o 
  -6   5   7        5.63       10.51     10.53 o 
  -5   5   7      296.14      315.50     15.65 o 
  -4   5   7     4908.90     4985.32    191.31 o 
  -3   5   7     3321.35     3831.10    135.32 o 
  -2   5   7    11009.29     9949.01    349.11 o 
  -1   5   7        9.99       19.51      6.85 o 
   0   5   7    17653.64    16614.31    582.43 o 
   1   5   7      218.57      184.01     12.16 o 
   2   5   7    15977.91    15669.75    602.41 o 
   3   5   7        0.01       -6.51      6.51 o 
   4   5   7     4103.62     4029.56    156.70 o 
   5   5   7     1541.82     1478.63     58.99 o 
   6   5   7      190.06      213.42     16.29 o 
   7   5   7       99.01      154.41     18.90 o 
   8   5   7      286.63      322.68     45.28 o 
   9   5   7       40.02       11.85     34.80 o 
  10   5   7      181.68      177.12     42.28 o 
 -12   6   7       77.75       88.18     30.59 o 
 -11   6   7       53.18       64.06     22.92 o 
 -10   6   7      210.58      311.50     29.23 o 
  -9   6   7      143.85      134.63     18.56 o 
  -8   6   7      140.51      140.92     17.06 o 
  -7   6   7      966.40     1156.40     53.54 o 
  -6   6   7      340.73      359.88     20.95 o 
  -5   6   7     1296.12     1284.19     51.35 o 
  -4   6   7     3227.74     3226.03    125.34 o 
  -3   6   7     1908.19     1894.41     67.51 o 
  -2   6   7     1328.59     1669.03     59.92 o 
  -1   6   7      282.64      300.82     14.31 o 
   0   6   7      115.25      157.95      8.70 o 
   1   6   7     1187.25     1131.79     44.10 o 
   2   6   7     1721.47     1812.26     71.71 o 
   3   6   7       84.57       96.64      6.78 o 
   4   6   7     3219.97     3261.64    142.05 o 
   5   6   7      115.23      120.92     12.43 o 
   6   6   7      105.40      108.35     14.32 o 
   7   6   7      346.40      388.99     47.26 o 
   8   6   7      355.08      306.34     42.78 o 
   9   6   7      184.85      155.29     39.29 o 
  10   6   7      324.08      348.38     54.13 o 
 -12   7   7        7.25       19.37     32.89 o 
 -11   7   7       47.46       71.57     36.77 o 
 -10   7   7        0.30      -18.81     20.16 o 
  -9   7   7      222.47      295.37     33.29 o 
  -8   7   7      390.42      346.78     23.26 o 
  -7   7   7      337.93      301.94     27.25 o 
  -6   7   7        0.34      -10.28     10.28 o 
  -5   7   7      474.81      503.99     23.72 o 
  -4   7   7     1105.11     1148.70     46.21 o 
  -3   7   7      401.93      428.77     17.44 o 
  -2   7   7      777.67      698.10     26.26 o 
  -1   7   7     5100.59     4972.63    175.78 o 
   0   7   7       53.55       69.07      8.18 o 
   1   7   7     5221.69     5021.55    195.85 o 
   2   7   7     1161.93      980.35     39.28 o 
   3   7   7     1450.36     1179.02     53.13 o 
   4   7   7      353.17      314.94     18.50 o 
   5   7   7      309.91      286.93     18.89 o 
   6   7   7      114.33      143.32     16.65 o 
   7   7   7     1545.36     1612.20     72.86 o 
   8   7   7        0.11        6.77     22.49 o 
   9   7   7      223.68      240.48     44.78 o 
  10   7   7       71.31      109.76     43.41 o 
 -12   8   7        4.63      -48.89     53.39 o 
 -11   8   7       54.70       64.35     28.55 o 
 -10   8   7        0.32      -15.68     23.17 o 
  -9   8   7      137.85      148.59     20.43 o 
  -8   8   7       62.32       58.24     16.34 o 
  -7   8   7      840.62      989.43     47.08 o 
  -6   8   7      247.92      168.48     25.01 o 
  -5   8   7     1266.46     1321.96     59.84 o 
  -4   8   7      503.17      436.20     40.74 o 
  -3   8   7     3244.40     3088.77    119.95 o 
  -2   8   7      912.05      931.50     38.06 o 
  -1   8   7       23.54       32.51      8.55 o 
   0   8   7      857.98      948.56     34.44 o 
   1   8   7     2378.10     2547.19     99.99 o 
   2   8   7      678.77      712.50     52.14 o 
   3   8   7     6626.68     6703.89    289.65 o 
   4   8   7      971.88     1084.96     49.59 o 
   5   8   7       23.63       40.70     15.98 o 
   6   8   7      196.02      183.83     16.99 o 
   7   8   7     1234.63     1285.41     59.57 o 
   8   8   7        0.09       16.30     23.89 o 
   9   8   7      119.45      128.12     29.14 o 
  10   8   7       19.51       58.52     31.42 o 
  11   8   7       41.26       14.22     50.89 o 
 -11   9   7       40.49       73.22     28.90 o 
 -10   9   7       31.75        7.21     24.25 o 
  -9   9   7       57.45       41.89     18.93 o 
  -8   9   7      361.43      447.51     40.82 o 
  -7   9   7      119.90      117.29     20.97 o 
  -6   9   7     1037.95     1019.53     49.32 o 
  -5   9   7        2.42        6.41     10.59 o 
  -4   9   7       60.10       62.15     10.54 o 
  -3   9   7      964.85     1013.31     45.60 o 
  -2   9   7        0.43       10.71      7.38 o 
  -1   9   7      177.44      184.31     14.16 o 
   0   9   7     1067.31     1151.63     46.02 o 
   1   9   7      137.39      183.70     10.79 o 
   2   9   7      176.55      143.06     12.32 o 
   3   9   7      334.36      317.22     29.35 o 
   4   9   7     1265.61     1279.53     58.26 o 
   5   9   7       32.04       50.89     13.59 o 
   6   9   7     1760.26     1785.62     80.78 o 
   7   9   7      131.80      162.17     29.51 o 
   8   9   7      284.86      184.15     24.55 o 
   9   9   7       90.70       88.11     29.29 o 
  10   9   7        0.89       31.12     33.68 o 
  11   9   7       10.75        8.36     53.14 o 
 -11  10   7        0.24      -28.73     28.73 o 
 -10  10   7       25.08        9.79     25.32 o 
  -9  10   7      121.97       84.56     24.18 o 
  -8  10   7       71.00       21.43     18.70 o 
  -7  10   7      747.70      786.75     53.76 o 
  -6  10   7       99.01       91.76     19.41 o 
  -5  10   7     2361.41     2635.56    114.96 o 
  -4  10   7      576.15      651.33     33.90 o 
  -3  10   7     5001.93     4766.68    185.17 o 
  -2  10   7       17.56        1.97      8.20 o 
  -1  10   7     2600.58     2546.43     99.04 o 
   0  10   7     1055.29     1056.43     42.94 o 
   1  10   7       91.83       98.83     13.00 o 
   2  10   7      663.63      677.37     32.58 o 
   3  10   7     2668.04     2624.99    115.14 o 
   4  10   7     1659.35     1705.81     76.21 o 
   5  10   7     1247.61     1353.85     62.04 o 
   6  10   7       94.49      121.66     17.09 o 
   7  10   7      977.86     1116.86     62.76 o 
   8  10   7       62.34       62.45     24.24 o 
   9  10   7       15.19       29.65     30.24 o 
  10  10   7       48.93       31.56     66.11 o 
  11  10   7        4.15      -15.47     55.26 o 
 -11  11   7        3.86      -18.54     29.29 o 
 -10  11   7        5.50      -26.54     26.54 o 
  -9  11   7       17.43       48.34     22.94 o 
  -8  11   7       32.58       74.37     26.55 o 
  -7  11   7      271.54      289.88     26.96 o 
  -6  11   7      150.89      163.89     16.34 o 
  -5  11   7      446.62      532.98     27.65 o 
  -4  11   7      217.74      282.23     18.38 o 
  -3  11   7        4.66        4.74      8.68 o 
  -2  11   7      638.92      773.41     32.35 o 
  -1  11   7     1222.74     1154.07     46.58 o 
   0  11   7      759.32      844.30     34.64 o 
   1  11   7      787.25      867.99     40.75 o 
   2  11   7      182.71      121.40     12.34 o 
   3  11   7      501.34      463.06     25.02 o 
   4  11   7     1233.18     1177.88     54.63 o 
   5  11   7     1427.09     1394.90     63.81 o 
   6  11   7      152.29      194.65     18.42 o 
   7  11   7     1138.25     1217.43     78.38 o 
   8  11   7       10.32       13.84     18.90 o 
   9  11   7       87.21       78.99     31.62 o 
  10  11   7        6.18       36.77     36.13 o 
  11  11   7       10.17      -14.84     53.26 o 
 -11  12   7        4.14       42.29     41.72 o 
 -10  12   7        0.05        6.75     26.60 o 
  -9  12   7        0.33       18.16     28.13 o 
  -8  12   7       41.46       36.83     28.11 o 
  -7  12   7       77.30       80.36     35.43 o 
  -6  12   7      493.54      498.36     28.75 o 
  -5  12   7        2.87       12.50     13.65 o 
  -4  12   7     1238.93     1176.80     54.38 o 
  -3  12   7      435.42      396.39     24.41 o 
  -2  12   7      428.91      440.56     21.09 o 
  -1  12   7        0.86        9.22     11.52 o 
   0  12   7      447.10      400.94     37.16 o 
   1  12   7      511.81      391.67     21.82 o 
   2  12   7      606.35      638.21     32.13 o 
   3  12   7      366.18      343.89     30.43 o 
   4  12   7     1327.89     1310.29     60.04 o 
   5  12   7        0.13       -3.24     14.86 o 
   6  12   7      318.62      317.13     41.12 o 
   7  12   7       13.60       22.08     18.82 o 
   8  12   7       14.53       17.69     21.14 o 
   9  12   7       82.97      155.04    123.92 o 
  10  12   7       14.50       44.02     36.30 o 
 -11  13   7        1.36      -26.17     40.40 o 
 -10  13   7        5.05        5.45     38.96 o 
  -9  13   7        0.94      -20.03     30.03 o 
  -8  13   7      318.85      208.02     34.68 o 
  -7  13   7        0.64      -25.37     25.37 o 
  -6  13   7        1.85       11.79     15.88 o 
  -5  13   7      176.95      229.53     25.58 o 
  -4  13   7        2.65       -5.83     13.01 o 
  -3  13   7       93.25      121.23     18.00 o 
  -2  13   7     1439.52     1511.55     61.16 o 
  -1  13   7      496.57      455.73     24.85 o 
   0  13   7     1302.49     1225.59     56.41 o 
   1  13   7      342.65      355.13     21.60 o 
   2  13   7      332.09      344.63     25.19 o 
   3  13   7       66.28       65.78     21.93 o 
   4  13   7      198.86      162.24     16.77 o 
   5  13   7        0.06        6.30     14.83 o 
   6  13   7      362.13      422.09     39.00 o 
   7  13   7       14.51       10.60     18.38 o 
   8  13   7      515.65      578.70     51.82 o 
   9  13   7        3.37      -12.75     38.29 o 
  10  13   7       67.36      104.63     37.01 o 
 -10  14   7        0.98        8.61     52.76 o 
  -9  14   7       12.62      -39.54     45.90 o 
  -8  14   7      113.49       35.92     44.15 o 
  -7  14   7       56.29       46.77     30.25 o 
  -6  14   7      381.78      383.84     50.84 o 
  -5  14   7      190.57      188.83     18.77 o 
  -4  14   7      366.50      353.87     22.66 o 
  -3  14   7       37.08       52.56     15.66 o 
  -2  14   7      994.47     1173.50     54.15 o 
  -1  14   7       88.78       73.95     13.02 o 
   0  14   7       18.27       24.43     12.59 o 
   1  14   7      353.08      378.21     51.38 o 
   2  14   7       81.84       90.91     14.34 o 
   3  14   7      512.84      441.11     25.49 o 
   4  14   7       72.81       85.83     17.63 o 
   5  14   7      765.02      739.64     38.30 o 
   6  14   7       26.98       15.58     17.72 o 
   7  14   7       49.42       36.16     20.66 o 
   8  14   7       33.37        3.23     27.14 o 
   9  14   7       42.21       -3.62     36.39 o 
  10  14   7        0.35       23.59     50.70 o 
 -10  15   7       19.09        5.24     56.25 o 
  -9  15   7       34.83       47.27     51.76 o 
  -8  15   7       58.92       37.42     42.28 o 
  -7  15   7       94.13       92.80     29.46 o 
  -6  15   7        1.24      -16.43     39.85 o 
  -5  15   7       13.39       -2.62     22.40 o 
  -4  15   7       90.55      103.35     27.04 o 
  -3  15   7      217.25      215.10     29.59 o 
  -2  15   7      474.58      496.53     27.52 o 
  -1  15   7      493.96      535.15     29.08 o 
   0  15   7     1990.90     2004.78     89.53 o 
   1  15   7       29.05       42.96     14.03 o 
   2  15   7     1080.33     1229.40     66.82 o 
   3  15   7        6.66      -14.33     14.33 o 
   4  15   7      183.71      186.86     28.97 o 
   5  15   7      263.87      255.88     23.24 o 
   6  15   7       57.90       21.10     19.50 o 
   7  15   7      145.46      190.76     32.77 o 
   8  15   7       19.81       48.00     48.40 o 
   9  15   7       78.11       85.17     30.36 o 
 -10  16   7       24.94       49.89     63.11 o 
  -9  16   7        1.62       14.97     54.01 o 
  -8  16   7       18.70       38.92     48.15 o 
  -7  16   7      157.66      190.17     32.50 o 
  -6  16   7       53.03       42.94     27.48 o 
  -5  16   7      331.01      371.82     62.12 o 
  -4  16   7        5.56      -14.89     17.88 o 
  -3  16   7      349.34      340.76     45.86 o 
  -2  16   7      352.81      367.85     23.89 o 
  -1  16   7      326.84      370.05     23.42 o 
   0  16   7       11.27       -8.70     14.35 o 
   1  16   7      104.71      105.67     16.20 o 
   2  16   7      369.05      353.81     27.74 o 
   3  16   7        1.74       22.22     15.11 o 
   4  16   7      370.43      342.72     24.21 o 
   5  16   7        0.30      -11.39     17.29 o 
   6  16   7       74.04       25.51     20.95 o 
   7  16   7        0.08       -8.64     21.49 o 
   8  16   7       26.14      -22.23     29.51 o 
   9  16   7        0.44       -2.27     31.40 o 
  -9  17   7        0.36       56.13     56.75 o 
  -8  17   7       53.70       22.70     51.64 o 
  -7  17   7       82.01      104.33     40.10 o 
  -6  17   7       17.02       69.47     33.74 o 
  -5  17   7       37.96       57.68     37.11 o 
  -4  17   7       36.58       65.61     33.62 o 
  -3  17   7       90.90      142.55     33.66 o 
  -2  17   7      428.83      398.28     25.76 o 
  -1  17   7      142.97      188.32     41.06 o 
   0  17   7      248.05      236.87     48.48 o 
   1  17   7      943.39     1061.90     51.26 o 
   2  17   7       70.28       70.74     16.59 o 
   3  17   7      307.88      296.93     23.19 o 
   4  17   7       22.97       23.19     24.25 o 
   5  17   7       72.28       42.60     19.73 o 
   6  17   7       72.21       35.74     21.04 o 
   7  17   7       66.94       41.56     24.55 o 
   8  17   7       12.98        6.14     31.09 o 
   9  17   7        0.72      -14.34     49.64 o 
  -9  18   7       38.84       71.47     61.74 o 
  -8  18   7       19.28      -46.15     46.15 o 
  -7  18   7        2.39      -19.51     32.98 o 
  -6  18   7        2.79       21.10     28.75 o 
  -5  18   7        8.23        6.34     25.76 o 
  -4  18   7       39.82       58.46     62.86 o 
  -3  18   7       32.56       16.91     24.43 o 
  -2  18   7       36.88       26.74     17.28 o 
  -1  18   7        1.16       10.93     17.16 o 
   0  18   7      108.88       96.33     18.15 o 
   1  18   7      252.75      214.18     20.78 o 
   2  18   7       16.69        0.75     17.98 o 
   3  18   7      335.87      309.46     24.13 o 
   4  18   7        3.81       18.87     18.94 o 
   5  18   7       66.75       73.33     20.70 o 
   6  18   7       30.58       60.62     21.99 o 
   7  18   7        1.30        5.71     25.88 o 
   8  18   7        2.77        2.37     33.39 o 
  -8  19   7       30.84        6.86     56.13 o 
  -7  19   7       81.00       45.73     47.40 o 
  -6  19   7        1.75       10.03     30.60 o 
  -5  19   7       13.22       -6.85     34.74 o 
  -4  19   7       28.78      -15.81     26.64 o 
  -3  19   7      165.47      116.63     29.51 o 
  -2  19   7       49.34       50.21     22.16 o 
  -1  19   7      402.54      440.92     31.63 o 
   0  19   7      154.38      127.66     20.02 o 
   1  19   7      298.73      290.27     23.37 o 
   2  19   7       88.46       62.91     18.85 o 
   3  19   7        6.56        7.84     18.59 o 
   4  19   7        0.68        2.47     19.63 o 
   5  19   7       37.84       51.66     26.97 o 
   6  19   7        4.36      -19.35     23.11 o 
   7  19   7        5.00      -24.16     29.92 o 
   8  19   7       94.10      101.16     59.50 o 
  -8  20   7        0.92      -13.35     59.37 o 
  -7  20   7        4.89       -8.97     35.03 o 
  -6  20   7       17.72       23.10     32.73 o 
  -5  20   7       34.37       20.15     47.09 o 
  -4  20   7      181.73      159.13     32.09 o 
  -3  20   7       87.20       46.77     27.91 o 
  -2  20   7        2.11       17.52     40.85 o 
  -1  20   7       47.31       50.22     22.47 o 
   0  20   7       70.31      128.83     20.66 o 
   1  20   7       33.60       36.12     18.86 o 
   2  20   7      163.85      267.99     24.79 o 
   3  20   7        2.82       19.83     20.79 o 
   4  20   7      200.95      217.99     38.23 o 
   5  20   7       30.90        5.94     23.11 o 
   6  20   7        1.32      -10.10     25.16 o 
   7  20   7       26.43       67.24     34.26 o 
  -7  21   7        9.85       16.13     39.94 o 
  -6  21   7        8.90       56.73     37.26 o 
  -5  21   7       41.04       39.05     40.04 o 
  -4  21   7       52.25       22.66     59.93 o 
  -3  21   7       32.75       34.86     33.43 o 
  -2  21   7      151.87      154.06     25.68 o 
  -1  21   7        0.80       -4.26     23.75 o 
   0  21   7      168.54      225.96     38.56 o 
   1  21   7       28.16       36.00     20.28 o 
   2  21   7       21.87       39.35     20.62 o 
   3  21   7        4.72       13.89     22.23 o 
   4  21   7        4.75       13.93     23.39 o 
   5  21   7       71.32       46.65     24.86 o 
   6  21   7        0.79       33.33     26.51 o 
  -6  22   7       24.89      -37.24     39.03 o 
  -5  22   7      126.75      164.32     38.14 o 
  -4  22   7       51.79       39.38     34.86 o 
  -3  22   7       85.03      131.39     57.69 o 
  -2  22   7       66.05       50.08     32.65 o 
  -1  22   7        0.50      -23.83     24.05 o 
   0  22   7       30.59       -5.95     23.89 o 
   1  22   7       48.33       52.45     22.12 o 
   2  22   7       51.54       58.98     23.58 o 
   3  22   7       86.98       75.68     24.00 o 
   4  22   7        6.10       34.16     36.71 o 
   5  22   7        8.02       15.20     26.18 o 
   6  22   7       20.27       22.89     42.80 o 
  -5  23   7        0.01       14.91     39.25 o 
  -4  23   7        6.05        6.21     34.95 o 
  -3  23   7       57.06       47.50     35.99 o 
  -2  23   7       64.01      136.08     36.41 o 
  -1  23   7       15.89       -1.99     26.85 o 
   0  23   7        5.32       -3.24     31.07 o 
   1  23   7       12.39       39.89     29.07 o 
   2  23   7       17.03       35.36     23.72 o 
   3  23   7        7.06        7.99     25.55 o 
   4  23   7       58.50       28.02     25.52 o 
   5  23   7        7.73       -3.23     33.09 o 
  -4  24   7      161.44      200.20     43.16 o 
  -3  24   7       36.10        6.32     37.85 o 
  -2  24   7       34.26       67.05     37.80 o 
  -1  24   7       16.45        4.72     29.46 o 
   0  24   7        0.02      -25.67     27.65 o 
   1  24   7        2.12        0.90     29.04 o 
   2  24   7        5.59       28.14     30.27 o 
   3  24   7       30.85        3.52     27.28 o 
   4  24   7       70.64       48.37     33.26 o 
  -3  25   7        8.38      -31.56     52.14 o 
  -2  25   7        9.78       18.71     53.88 o 
  -1  25   7       12.15        4.70     31.81 o 
   0  25   7       15.89      -16.64     31.18 o 
   1  25   7        2.06      -30.65     30.65 o 
   2  25   7       25.74      -13.22     32.61 o 
 -12   0   8        1.63      -22.22     38.79 o 
 -10   0   8       95.07       73.56     26.76 o 
  -8   0   8        5.70      -18.92     19.87 o 
  -6   0   8     9724.54     9213.10    559.39 o 
  -4   0   8      664.14      655.47     35.40 o 
  -2   0   8       45.41       80.97      9.13 o 
   0   0   8    10421.03    10117.70    501.83 o 
   2   0   8    24559.83    24974.88   1512.17 o 
   4   0   8     2080.58     1675.63    103.98 o 
   6   0   8       10.82      -20.21     20.21 o 
   8   0   8       38.42       18.71     27.19 o 
  10   0   8      303.66      316.94     47.40 o 
 -12   1   8        2.10      -10.54     24.58 o 
 -11   1   8      148.05      169.75     37.20 o 
 -10   1   8        0.93       18.14     18.13 o 
  -9   1   8      249.00      265.33     34.61 o 
  -8   1   8      162.70      109.04     16.16 o 
  -7   1   8     3220.53     3233.96    140.99 o 
  -6   1   8      844.52      776.39     37.09 o 
  -5   1   8      134.72      140.74     11.80 o 
  -4   1   8      243.81      261.12     19.27 o 
  -3   1   8     3285.30     3790.46    145.64 o 
  -2   1   8      186.78      142.53      8.70 o 
  -1   1   8     2926.51     2905.57    112.55 o 
   0   1   8     3707.22     3379.48    130.68 o 
   1   1   8      527.02      536.11     22.52 o 
   2   1   8    11840.72    13354.02    512.98 o 
   3   1   8      267.12      229.82     13.11 o 
   4   1   8      371.61      385.83     25.04 o 
   5   1   8      573.75      720.21     39.01 o 
   6   1   8     3065.05     2935.63    180.14 o 
   7   1   8      108.09       75.81     18.11 o 
   8   1   8      382.56      362.10     45.78 o 
   9   1   8       60.55       76.34     34.05 o 
  10   1   8       34.13       -4.74     35.05 o 
 -12   2   8        1.17      -19.37     24.05 o 
 -11   2   8       24.03       12.23     25.51 o 
 -10   2   8        0.56       -2.48     18.11 o 
  -9   2   8      213.36      199.58     20.19 o 
  -8   2   8      108.68       91.03     14.98 o 
  -7   2   8     1131.17     1142.12     53.14 o 
  -6   2   8      199.77      202.16     20.30 o 
  -5   2   8     2420.86     2388.47    104.15 o 
  -4   2   8      421.39      380.44     17.27 o 
  -3   2   8     2740.94     2680.48    104.02 o 
  -2   2   8     1831.71     1322.30     51.81 o 
  -1   2   8     3061.33     2921.81    113.23 o 
   0   2   8    14535.64    13856.48    531.82 o 
   1   2   8     4384.29     4328.67    167.13 o 
   2   2   8     7688.89     7674.87    295.52 o 
   3   2   8     4195.16     3974.55    154.02 o 
   4   2   8     2584.78     2515.83    126.46 o 
   5   2   8       46.40       24.02     12.28 o 
   6   2   8        2.50       23.68     12.71 o 
   7   2   8      885.88      948.46     89.93 o 
   8   2   8       32.25       24.57     28.94 o 
   9   2   8      502.85      426.87     36.67 o 
  10   2   8       55.11       55.51     37.29 o 
 -12   3   8       30.47        9.71     35.04 o 
 -11   3   8        1.70      -21.01     21.01 o 
 -10   3   8      192.71      200.52     22.77 o 
  -9   3   8       25.04       18.79     16.06 o 
  -8   3   8       38.77       74.72     15.88 o 
  -7   3   8      629.23      659.97     33.10 o 
  -6   3   8      627.49      690.54     33.85 o 
  -5   3   8     2028.16     1939.39     76.33 o 
  -4   3   8     1239.89      991.61     40.16 o 
  -3   3   8    10190.45     9919.61    381.79 o 
  -2   3   8     7354.26     7720.52    297.11 o 
  -1   3   8     2352.32     2461.14     95.38 o 
   0   3   8     4294.53     4352.42    167.91 o 
   1   3   8     2811.46     2721.88    105.81 o 
   2   3   8      409.14      427.03     20.91 o 
   3   3   8     4622.84     4086.68    157.52 o 
   4   3   8      271.38      345.37     27.13 o 
   5   3   8     4624.27     4915.62    244.53 o 
   6   3   8     4213.36     4138.04    252.77 o 
   7   3   8     2888.77     2567.35    226.64 o 
   8   3   8       82.95       64.64     50.14 o 
   9   3   8      273.65      236.48     29.31 o 
  10   3   8        1.03        1.82     26.23 o 
 -12   4   8       35.30       23.77     37.46 o 
 -11   4   8       88.43       66.48     24.48 o 
 -10   4   8        9.18        8.52     19.08 o 
  -9   4   8        0.18       -1.22     16.07 o 
  -8   4   8      621.53      670.11     34.74 o 
  -7   4   8      242.86      196.88     16.66 o 
  -6   4   8      150.90      165.99     14.86 o 
  -5   4   8      353.35      391.83     19.40 o 
  -4   4   8     1267.86     1380.31     55.17 o 
  -3   4   8        3.58       11.49      6.03 o 
  -2   4   8     1723.42     1716.16     61.38 o 
  -1   4   8     5542.46     5743.88    220.50 o 
   0   4   8       37.36       16.78      5.66 o 
   1   4   8     7350.92     7296.86    282.88 o 
   2   4   8      839.67      782.53     31.22 o 
   3   4   8       90.77       36.43      9.77 o 
   4   4   8      608.09      754.09     35.29 o 
   5   4   8       68.59      110.23     12.14 o 
   6   4   8     1029.26     1128.94     60.51 o 
   7   4   8      505.06      524.23     40.04 o 
   8   4   8      179.79      166.89     25.20 o 
   9   4   8      216.41      243.52     31.87 o 
  10   4   8      169.12       89.15     64.49 o 
 -12   5   8       13.16      -24.03     26.91 o 
 -11   5   8      286.25      317.40     27.96 o 
 -10   5   8        4.42       -8.43     19.41 o 
  -9   5   8      314.45      248.32     21.81 o 
  -8   5   8      292.06      249.07     19.90 o 
  -7   5   8      120.30      108.86     24.47 o 
  -6   5   8       47.78       42.25     12.66 o 
  -5   5   8     2827.67     2892.51    113.51 o 
  -4   5   8      235.59      231.72     12.95 o 
  -3   5   8    11337.69    10551.97    371.40 o 
  -2   5   8     1117.46     1253.70     45.56 o 
  -1   5   8     8623.93     8307.85    292.37 o 
   0   5   8      220.56      211.21     19.39 o 
   1   5   8     1338.59     1315.44     52.47 o 
   2   5   8      327.06      379.76     23.64 o 
   3   5   8     1487.37     1458.70     58.34 o 
   4   5   8     3609.64     3463.79    134.91 o 
   5   5   8     3763.85     3784.58    164.94 o 
   6   5   8      123.23      117.63     14.58 o 
   7   5   8      239.46      333.37     50.94 o 
   8   5   8        0.64       31.51     23.28 o 
   9   5   8       84.25       65.20     25.31 o 
  10   5   8        3.84        2.55     32.37 o 
  11   5   8       86.82       44.03     42.28 o 
 -12   6   8        4.61       -7.91     30.35 o 
 -11   6   8       13.25      -23.11     23.11 o 
 -10   6   8        0.60       30.36     20.20 o 
  -9   6   8        2.45       -9.93     16.62 o 
  -8   6   8      124.46       61.88     16.51 o 
  -7   6   8      769.55      855.61     41.52 o 
  -6   6   8      874.29      825.92     39.75 o 
  -5   6   8      268.91      279.66     17.19 o 
  -4   6   8        7.53        5.04      8.18 o 
  -3   6   8      552.25      625.28     26.24 o 
  -2   6   8     2512.33     2847.28    100.42 o 
  -1   6   8     3760.15     3563.59    126.17 o 
   0   6   8      485.70      400.29     17.44 o 
   1   6   8     4485.47     4452.99    171.09 o 
   2   6   8      186.08      214.84     20.46 o 
   3   6   8     1604.00     1667.03     66.57 o 
   4   6   8      175.21      151.30     21.71 o 
   5   6   8      219.04      223.23     17.07 o 
   6   6   8      136.41      128.52     16.42 o 
   7   6   8      205.35      186.47     20.49 o 
   8   6   8        0.65      -18.98     22.25 o 
   9   6   8      357.79      335.27     35.40 o 
  10   6   8       64.32       43.89     29.93 o 
  11   6   8       66.88      -18.96     42.41 o 
 -11   7   8       17.31        8.14     27.89 o 
 -10   7   8      255.60      208.48     24.13 o 
  -9   7   8       15.34       28.69     17.89 o 
  -8   7   8      769.48      808.88     43.32 o 
  -7   7   8       67.93       67.44     14.75 o 
  -6   7   8      129.74      146.83     14.37 o 
  -5   7   8     1350.24     1354.02     56.07 o 
  -4   7   8      501.86      510.00     30.32 o 
  -3   7   8        8.53       12.07      6.88 o 
  -2   7   8     2550.63     2537.75     90.13 o 
  -1   7   8      342.26      310.42     13.47 o 
   0   7   8       72.71       56.25      9.22 o 
   1   7   8      304.63      256.51     13.71 o 
   2   7   8      227.65      204.03     13.96 o 
   3   7   8      200.05      230.44     31.52 o 
   4   7   8       15.37        3.18     10.48 o 
   5   7   8      479.94      586.29     43.80 o 
   6   7   8      695.12      677.90     34.87 o 
   7   7   8       42.63       51.74     16.16 o 
   8   7   8       26.74       17.90     23.84 o 
   9   7   8      337.31      381.87     44.09 o 
  10   7   8       41.94       94.86     34.99 o 
  11   7   8       13.97       60.37     45.53 o 
 -11   8   8        0.99        9.75     28.36 o 
 -10   8   8      103.11      106.32     22.83 o 
  -9   8   8       99.04       93.58     19.51 o 
  -8   8   8      111.63      141.31     17.98 o 
  -7   8   8      472.04      476.80     27.21 o 
  -6   8   8       18.30       24.84     12.59 o 
  -5   8   8     1866.22     1735.66     68.42 o 
  -4   8   8       97.91       95.98      9.93 o 
  -3   8   8     1195.71     1212.52     43.90 o 
  -2   8   8     3351.19     3531.14    125.30 o 
  -1   8   8        1.92        5.23      6.32 o 
   0   8   8    16701.33    16390.06    629.82 o 
   1   8   8     2196.83     1975.91     77.66 o 
   2   8   8     6951.76     6287.69    271.46 o 
   3   8   8      753.43      816.55     38.32 o 
   4   8   8      738.04      788.95     37.98 o 
   5   8   8      154.52      173.18     15.58 o 
   6   8   8       44.13       40.51     14.68 o 
   7   8   8      325.40      359.60     29.44 o 
   8   8   8      542.86      622.54     49.98 o 
   9   8   8       24.41      -21.25     56.07 o 
  10   8   8      194.61      188.95     34.88 o 
  11   8   8       12.87       29.44     52.26 o 
 -11   9   8       75.47       85.66     29.75 o 
 -10   9   8       62.92       20.45     32.43 o 
  -9   9   8      250.28      221.74     32.15 o 
  -8   9   8       94.51      120.62     18.06 o 
  -7   9   8        9.81       -2.32     14.52 o 
  -6   9   8       48.43       50.32     12.22 o 
  -5   9   8      340.15      336.45     20.41 o 
  -4   9   8      288.16      260.25     14.94 o 
  -3   9   8     1008.70     1029.11     38.01 o 
  -2   9   8       26.01       22.34      7.62 o 
  -1   9   8      401.23      430.73     19.77 o 
   0   9   8      484.35      498.75     22.37 o 
   1   9   8       34.47       44.71      9.53 o 
   2   9   8     1269.02     1282.29     58.14 o 
   3   9   8      276.59      248.60     20.25 o 
   4   9   8      686.14      664.00     33.21 o 
   5   9   8     1262.78     1225.58     56.80 o 
   6   9   8      294.44      227.80     20.14 o 
   7   9   8      344.19      360.19     24.62 o 
   8   9   8      133.09      106.60     20.53 o 
   9   9   8        1.64      -10.57     34.43 o 
  10   9   8       59.35       89.18     33.42 o 
  11   9   8       38.11       15.20     37.10 o 
 -11  10   8        3.51       31.07     31.54 o 
 -10  10   8       10.67       12.85     25.93 o 
  -9  10   8       46.85       13.68     23.60 o 
  -8  10   8      229.04      288.97     39.06 o 
  -7  10   8        0.42       17.88     16.04 o 
  -6  10   8      271.61      284.35     23.94 o 
  -5  10   8      423.11      338.66     20.77 o 
  -4  10   8     1135.12     1152.29     52.83 o 
  -3  10   8       30.19       39.08     11.88 o 
  -2  10   8       19.29       29.10      8.93 o 
  -1  10   8      556.73      447.84     20.75 o 
   0  10   8     2955.07     3150.17    122.33 o 
   1  10   8     1483.64     1307.73     58.37 o 
   2  10   8     1614.31     1705.96     75.91 o 
   3  10   8     1778.84     1711.24     76.85 o 
   4  10   8     1588.01     1547.48     83.66 o 
   5  10   8      723.70      655.98     33.69 o 
   6  10   8      257.57      228.35     22.00 o 
   7  10   8       13.34        8.69     18.09 o 
   8  10   8      117.51      114.07     26.73 o 
   9  10   8      148.75      102.27     30.70 o 
  10  10   8       26.70       23.36     33.56 o 
  11  10   8       14.41      -17.62     36.99 o 
 -11  11   8        9.85       29.97     39.09 o 
 -10  11   8       24.26       48.14     26.44 o 
  -9  11   8        1.49        6.54     24.39 o 
  -8  11   8      272.65      274.52     24.88 o 
  -7  11   8       13.50       34.18     19.46 o 
  -6  11   8        8.73        5.07     15.26 o 
  -5  11   8     1140.14     1214.04     55.58 o 
  -4  11   8       90.96       78.17     13.27 o 
  -3  11   8       21.44       37.86      9.95 o 
  -2  11   8     1465.40     1399.14     56.52 o 
  -1  11   8       53.30       45.88      9.39 o 
   0  11   8     1505.01     1542.45     69.32 o 
   1  11   8      106.96       95.71     13.38 o 
   2  11   8      126.28      110.84     13.17 o 
   3  11   8       44.72       20.34     12.79 o 
   4  11   8     1626.81     1649.90     74.62 o 
   5  11   8      405.56      377.02     34.91 o 
   6  11   8      925.09      966.37     47.68 o 
   7  11   8        0.34       -6.88     18.99 o 
   8  11   8       69.14       99.24     21.73 o 
   9  11   8        8.41       37.41     29.80 o 
  10  11   8        0.11        3.81     33.29 o 
 -11  12   8        0.56       -5.79     42.57 o 
 -10  12   8       18.85       14.77     28.65 o 
  -9  12   8        5.50       46.77     25.24 o 
  -8  12   8      182.06       89.82     29.59 o 
  -7  12   8      569.95      555.32     37.29 o 
  -6  12   8      175.36      183.22     30.93 o 
  -5  12   8      812.67      813.69     40.40 o 
  -4  12   8      775.35      752.49     48.83 o 
  -3  12   8      238.07      177.24     22.92 o 
  -2  12   8      232.05      215.48     14.55 o 
  -1  12   8       16.70       10.81      9.60 o 
   0  12   8      238.73      158.64     21.62 o 
   1  12   8     2112.10     2019.36     89.96 o 
   2  12   8       48.82       39.04     12.44 o 
   3  12   8      244.21      285.67     19.54 o 
   4  12   8       29.24       40.23     14.33 o 
   5  12   8      118.82       90.00     16.38 o 
   6  12   8        1.30       11.95     17.23 o 
   7  12   8      100.57      121.50     20.54 o 
   8  12   8      237.35      276.98     27.15 o 
   9  12   8       57.15      117.47     33.22 o 
  10  12   8        6.01       -1.34     39.39 o 
 -10  13   8        0.31      -13.84     28.81 o 
  -9  13   8        3.58      -13.46     27.78 o 
  -8  13   8      217.72      189.95     31.48 o 
  -7  13   8        0.27       -4.21     30.00 o 
  -6  13   8        3.18       14.28     16.28 o 
  -5  13   8      666.86      637.82     33.97 o 
  -4  13   8      129.76      129.35     15.22 o 
  -3  13   8     1679.44     1654.70     74.46 o 
  -2  13   8      180.80      201.07     14.79 o 
  -1  13   8     1105.10     1054.45     54.13 o 
   0  13   8     1259.12     1327.12     60.65 o 
   1  13   8       16.71       11.06     13.36 o 
   2  13   8      173.74      190.23     24.07 o 
   3  13   8     2312.53     2244.18     99.95 o 
   4  13   8       35.06       17.92     22.02 o 
   5  13   8      984.66     1062.94     51.61 o 
   6  13   8        1.76       -2.97     18.49 o 
   7  13   8     1028.11     1134.13     56.18 o 
   8  13   8        6.04      -17.18     22.73 o 
   9  13   8       59.44       86.82     37.93 o 
  10  13   8        0.03      -14.66     45.78 o 
 -10  14   8        0.00        0.32     41.02 o 
  -9  14   8      101.21       82.69     51.20 o 
  -8  14   8      121.01      104.41     34.99 o 
  -7  14   8      282.98      350.67     38.76 o 
  -6  14   8      263.58      269.96     30.59 o 
  -5  14   8      348.26      356.77     29.59 o 
  -4  14   8      362.05      391.35     33.11 o 
  -3  14   8        3.73        4.06     14.60 o 
  -2  14   8        0.69      -15.06     15.30 o 
  -1  14   8      543.07      603.78     37.88 o 
   0  14   8      193.45      182.08     16.85 o 
   1  14   8      160.83      165.63     16.30 o 
   2  14   8       33.51       26.38     14.09 o 
   3  14   8        0.25       -6.04     16.51 o 
   4  14   8      128.15      128.15     17.26 o 
   5  14   8       72.78       45.52     17.26 o 
   6  14   8        9.19       11.70     18.68 o 
   7  14   8       25.58       20.34     20.69 o 
   8  14   8      101.64       79.27     27.34 o 
   9  14   8        5.52      -30.32     30.35 o 
  10  14   8       32.72      -18.96     54.88 o 
 -10  15   8       27.45       -3.32     44.02 o 
  -9  15   8        9.40      -29.31     52.39 o 
  -8  15   8        5.00        8.36     42.41 o 
  -7  15   8        0.06        2.43     26.61 o 
  -6  15   8        9.43       -0.59     41.81 o 
  -5  15   8       13.21       -4.30     15.93 o 
  -4  15   8      569.14      649.29     34.50 o 
  -3  15   8      997.94     1046.63     49.77 o 
  -2  15   8      263.79      274.70     22.85 o 
  -1  15   8      891.96      908.51     57.37 o 
   0  15   8       16.61       37.17     14.36 o 
   1  15   8      243.12      205.40     22.23 o 
   2  15   8      293.25      306.88     21.87 o 
   3  15   8        1.56      -11.16     14.16 o 
   4  15   8      723.40      736.15     38.54 o 
   5  15   8       97.01      141.15     30.77 o 
   6  15   8      220.21      256.40     24.61 o 
   7  15   8       68.33       69.71     28.61 o 
   8  15   8       39.71       27.97     28.22 o 
   9  15   8        4.31        5.34     31.63 o 
  -9  16   8        8.85       14.97     49.89 o 
  -8  16   8       64.62        1.87     49.39 o 
  -7  16   8       41.80      -44.40     44.40 o 
  -6  16   8      186.22      181.09     34.11 o 
  -5  16   8      127.62      159.24     69.48 o 
  -4  16   8       70.76       24.99     19.10 o 
  -3  16   8       27.13       -4.31     18.20 o 
  -2  16   8      149.59      207.74     50.84 o 
  -1  16   8      228.45      226.80     19.93 o 
   0  16   8       42.93       36.82     15.14 o 
   1  16   8      447.51      448.58     27.01 o 
   2  16   8        1.57        4.36     15.97 o 
   3  16   8      567.88      574.59     57.70 o 
   4  16   8        1.33       12.01     16.85 o 
   5  16   8        1.41       23.50     18.33 o 
   6  16   8        2.04      -11.44     20.99 o 
   7  16   8       28.10       24.00     22.78 o 
   8  16   8        0.15      -18.09     28.42 o 
   9  16   8       84.45      131.24     34.89 o 
  -9  17   8       49.47       58.50     59.25 o 
  -8  17   8       57.47       -0.12     53.01 o 
  -7  17   8       60.27       56.00     48.27 o 
  -6  17   8        0.11       19.60     29.29 o 
  -5  17   8        0.83        2.98     27.01 o 
  -4  17   8        7.14        8.01     26.82 o 
  -3  17   8       27.32      -10.99     18.67 o 
  -2  17   8      191.08      198.05     27.61 o 
  -1  17   8       71.13      110.28     17.51 o 
   0  17   8       84.63       72.16     16.61 o 
   1  17   8       94.82      102.29     30.13 o 
   2  17   8        0.80       14.90     17.19 o 
   3  17   8       57.10       61.20     19.23 o 
   4  17   8        8.05      -13.26     17.86 o 
   5  17   8        1.33        3.83     20.22 o 
   6  17   8       10.71       27.40     21.86 o 
   7  17   8        6.54       11.01     24.15 o 
   8  17   8        4.62      -12.52     32.40 o 
  -8  18   8       14.80       90.18     55.75 o 
  -7  18   8       15.95       20.87     32.52 o 
  -6  18   8       22.37       43.66     31.45 o 
  -5  18   8        1.33       -7.60     40.41 o 
  -4  18   8        0.58        4.09     26.11 o 
  -3  18   8       13.95       33.07     21.83 o 
  -2  18   8      182.68      204.01     21.83 o 
  -1  18   8       94.44       87.74     20.58 o 
   0  18   8      788.11      754.04     39.13 o 
   1  18   8        8.50        6.92     19.80 o 
   2  18   8     1016.73     1020.18     50.36 o 
   3  18   8        8.66       20.64     18.94 o 
   4  18   8       73.66       63.66     21.80 o 
   5  18   8       25.30       37.67     21.85 o 
   6  18   8        1.55       10.59     22.10 o 
   7  18   8        0.49        7.87     25.17 o 
   8  18   8      139.28      280.40     37.87 o 
  -8  19   8        5.83       16.09     51.89 o 
  -7  19   8       22.89       -7.50     36.17 o 
  -6  19   8        4.91        5.75     32.90 o 
  -5  19   8        7.99        7.67     29.27 o 
  -4  19   8       75.59       97.61     40.79 o 
  -3  19   8       18.50      -19.20     26.64 o 
  -2  19   8      296.31      291.30     31.48 o 
  -1  19   8       65.30       76.13     19.03 o 
   0  19   8      267.45      325.77     25.67 o 
   1  19   8       28.10       54.93     19.49 o 
   2  19   8       48.63       47.27     20.58 o 
   3  19   8       35.12       42.19     20.10 o 
   4  19   8       34.85       50.67     20.81 o 
   5  19   8        1.72       21.91     21.81 o 
   6  19   8        0.28       -9.25     25.26 o 
   7  19   8       43.88       65.54     28.73 o 
  -7  20   8        2.41      -21.50     35.87 o 
  -6  20   8       41.09       40.39     33.83 o 
  -5  20   8       57.33       47.11     33.90 o 
  -4  20   8       69.98       98.17     31.50 o 
  -3  20   8        0.04       -8.47     30.19 o 
  -2  20   8       48.54       26.88     27.83 o 
  -1  20   8      217.57      228.79     24.00 o 
   0  20   8        6.26       16.80     19.62 o 
   1  20   8      142.79      170.70     23.07 o 
   2  20   8        1.18       -1.69     20.70 o 
   3  20   8      179.16      138.03     21.99 o 
   4  20   8        0.26      -16.45     22.35 o 
   5  20   8        5.14        2.89     24.43 o 
   6  20   8        3.48      -16.17     26.26 o 
  -7  21   8        0.65       55.25     41.23 o 
  -6  21   8        5.53       28.35     37.88 o 
  -5  21   8       10.86      -33.80     33.80 o 
  -4  21   8       11.16      -19.79     30.98 o 
  -3  21   8       99.21       81.76     33.49 o 
  -2  21   8      315.72      343.35     40.62 o 
  -1  21   8       39.30       34.36     23.43 o 
   0  21   8       42.26       19.79     20.97 o 
   1  21   8       16.72       28.64     22.09 o 
   2  21   8       21.40       34.93     23.53 o 
   3  21   8        1.66       13.37     26.00 o 
   4  21   8      202.22      195.85     26.10 o 
   5  21   8        2.18       -7.94     24.51 o 
   6  21   8       81.84       94.72     26.93 o 
  -6  22   8       33.04      -13.73     42.85 o 
  -5  22   8       27.51       12.00     36.48 o 
  -4  22   8       72.79       82.11     34.99 o 
  -3  22   8      156.00       99.69     32.80 o 
  -2  22   8        0.03      -29.28     29.28 o 
  -1  22   8        8.90       33.10     32.62 o 
   0  22   8       54.67       64.60     26.16 o 
   1  22   8        2.67      -23.50     23.50 o 
   2  22   8       45.50       38.41     23.97 o 
   3  22   8       11.50       40.75     26.18 o 
   4  22   8        7.89        6.35     24.72 o 
   5  22   8        4.63       -8.40     26.63 o 
  -5  23   8        0.19      -24.08     38.43 o 
  -4  23   8       45.02       33.56     36.80 o 
  -3  23   8       59.65       51.70     35.21 o 
  -2  23   8        0.39       13.02     44.22 o 
  -1  23   8       13.80        0.92     26.80 o 
   0  23   8        8.66        8.68     27.27 o 
   1  23   8        0.15       -4.27     27.82 o 
   2  23   8        2.50       13.03     24.78 o 
   3  23   8       46.61       34.26     26.64 o 
   4  23   8        0.38      -11.37     26.16 o 
  -4  24   8       18.25      204.93     56.50 o 
  -3  24   8       13.89       17.35     36.73 o 
  -2  24   8       15.14       -4.67     47.02 o 
  -1  24   8        5.08        9.29     37.94 o 
   0  24   8       12.48       31.98     41.23 o 
   1  24   8        9.54       24.23     30.81 o 
   2  24   8        9.30       17.52     27.94 o 
   3  24   8        6.91        3.72     26.63 o 
  -2  25   8        6.59       21.08     49.27 o 
  -1  25   8       22.84      -10.23     52.89 o 
   0  25   8        5.89       15.92     40.58 o 
   1  25   8        6.90       -4.94     40.61 o 
 -11   0   9        0.41       11.99     31.40 o 
  -9   0   9      889.41      831.69     60.02 o 
  -7   0   9       27.44       65.71     43.59 o 
  -5   0   9     1205.81     1324.72     97.54 o 
  -3   0   9     3293.70     2903.73    145.22 o 
  -1   0   9     2956.72     2640.00    132.26 o 
   1   0   9     1586.07     1811.48    111.88 o 
   3   0   9     4039.75     3867.43    236.36 o 
   5   0   9     5315.19     5406.17    329.59 o 
   7   0   9      436.12      579.38     59.75 o 
 -12   1   9        3.68       -7.91     25.27 o 
 -11   1   9        2.86       -3.83     22.60 o 
 -10   1   9       43.81       39.69     19.06 o 
  -9   1   9       97.55       50.90     16.74 o 
  -8   1   9       87.85       90.68     30.62 o 
  -7   1   9       12.27       18.80     13.02 o 
  -6   1   9      609.19      612.34     30.78 o 
  -5   1   9     2730.74     2659.37    114.91 o 
  -4   1   9     4472.17     4400.04    169.46 o 
  -3   1   9     1173.35     1246.78     49.75 o 
  -2   1   9     6426.86     6155.53    236.23 o 
  -1   1   9       93.64       50.21      9.45 o 
   0   1   9     3100.89     2806.21    108.65 o 
   1   1   9     1745.84     1843.82     71.97 o 
   2   1   9      185.16      135.84     11.41 o 
   3   1   9     1107.27     1173.57     52.11 o 
   4   1   9      736.99      625.90     29.71 o 
   5   1   9     2210.78     2302.65    116.44 o 
   6   1   9      112.26      137.56     19.35 o 
   7   1   9       30.67       21.02     18.43 o 
   8   1   9       58.71       56.38     30.06 o 
  10   1   9        4.95        2.49     37.17 o 
 -12   2   9        0.01      -15.82     25.44 o 
 -11   2   9        4.76        3.95     21.18 o 
 -10   2   9       94.48       88.53     20.31 o 
  -9   2   9       41.17       62.62     17.46 o 
  -8   2   9      449.88      439.47     26.24 o 
  -7   2   9     1604.15     1567.09     70.34 o 
  -6   2   9     3081.54     3068.25    134.33 o 
  -5   2   9     1256.51     1238.68     55.99 o 
  -4   2   9       20.34       24.82      7.87 o 
  -3   2   9     1224.89     1221.22     48.87 o 
  -2   2   9      122.17      153.22     11.64 o 
  -1   2   9     2547.96     2444.95     95.15 o 
   0   2   9     2026.22     2015.86     78.51 o 
   1   2   9      924.08     1074.51     48.65 o 
   2   2   9        3.42       -2.75      6.40 o 
   3   2   9      246.03      349.87     16.51 o 
   4   2   9       79.96       89.72     10.05 o 
   5   2   9      872.18      887.75     47.67 o 
   6   2   9     2697.37     2618.99    132.34 o 
   7   2   9     1688.01     1650.57    149.68 o 
   8   2   9      128.40      206.80     38.29 o 
   9   2   9       82.67       68.04     29.37 o 
  10   2   9       89.73       99.16     40.29 o 
 -12   3   9        6.32       -6.78     27.45 o 
 -11   3   9      272.36      280.82     27.45 o 
 -10   3   9       38.21       26.23     21.59 o 
  -9   3   9        2.72       -9.17     16.58 o 
  -8   3   9        8.46       19.63     15.33 o 
  -7   3   9        3.33       10.06     13.29 o 
  -6   3   9      122.19      145.03     16.20 o 
  -5   3   9      408.03      388.85     36.66 o 
  -4   3   9      461.92      447.11     20.40 o 
  -3   3   9     1926.25     1781.75     69.74 o 
  -2   3   9       10.89       23.55      6.79 o 
  -1   3   9       93.31      119.00     11.41 o 
   0   3   9     4342.45     3969.65    153.00 o 
   1   3   9      110.04      151.58     21.59 o 
   2   3   9     9906.53     9277.62    357.54 o 
   3   3   9     1235.85     1173.86     46.97 o 
   4   3   9     4541.76     4389.19    190.49 o 
   5   3   9      190.71      194.73     16.91 o 
   6   3   9     1393.91     1358.00     86.92 o 
   7   3   9      642.09      618.92     64.86 o 
   8   3   9       53.41        2.74     20.75 o 
   9   3   9       82.19      103.76     31.37 o 
  10   3   9        0.78        4.12     39.17 o 
 -12   4   9        0.88       27.29     38.31 o 
 -11   4   9       28.95       50.59     22.69 o 
 -10   4   9        1.59       30.28     22.85 o 
  -9   4   9      600.32      720.05     53.78 o 
  -8   4   9      192.52      161.42     17.42 o 
  -7   4   9     2339.97     2353.00    103.17 o 
  -6   4   9       44.09        9.84     14.33 o 
  -5   4   9     1277.72     1237.72     55.77 o 
  -4   4   9      499.74      577.21     25.00 o 
  -3   4   9        4.73        5.19      6.46 o 
  -2   4   9        1.13       -3.53      6.83 o 
  -1   4   9     2151.33     2072.95     89.66 o 
   0   4   9     7402.61     7385.49    283.42 o 
   1   4   9       26.93       15.47      9.02 o 
   2   4   9       81.93      113.44     10.07 o 
   3   4   9     3603.29     3704.24    160.98 o 
   4   4   9      567.36      609.56     29.79 o 
   5   4   9       44.18       36.49     13.74 o 
   6   4   9     1159.80     1043.98     69.19 o 
   7   4   9        9.17       17.07     21.55 o 
   8   4   9       11.94        5.70     22.36 o 
   9   4   9       34.19       28.28     26.45 o 
  10   4   9       31.76        3.74     29.11 o 
 -12   5   9       69.53      109.89     59.25 o 
 -11   5   9        0.23       -6.83     21.90 o 
 -10   5   9      379.68      412.16     28.86 o 
  -9   5   9        7.11       -2.21     25.35 o 
  -8   5   9      160.84      116.08     19.91 o 
  -7   5   9      469.05      415.22     37.79 o 
  -6   5   9      852.48      849.63     40.77 o 
  -5   5   9        3.14        3.50      9.33 o 
  -4   5   9     1104.09     1212.68     48.95 o 
  -3   5   9      218.75      270.87     12.78 o 
  -2   5   9      585.42      732.11     27.55 o 
  -1   5   9      770.49      799.42     29.63 o 
   0   5   9     1319.25     1319.70     52.11 o 
   1   5   9     1863.96     1761.55     77.81 o 
   2   5   9     8569.25     8655.92    371.80 o 
   3   5   9     1225.07     1278.48     56.38 o 
   4   5   9     1995.44     1875.00     96.33 o 
   5   5   9      199.48      198.48     18.94 o 
   6   5   9        8.05        3.33     15.11 o 
   7   5   9       19.70       25.07     18.08 o 
   8   5   9       12.00      -10.24     24.17 o 
   9   5   9        6.66       18.20     27.65 o 
  10   5   9      381.96      447.30     59.06 o 
 -11   6   9        3.76       27.41     22.93 o 
 -10   6   9        6.72       16.52     21.03 o 
  -9   6   9      365.06      391.81     26.56 o 
  -8   6   9      882.74      950.06     46.79 o 
  -7   6   9      692.03      667.69     34.36 o 
  -6   6   9       60.57       49.16     20.83 o 
  -5   6   9      801.55      857.69     35.88 o 
  -4   6   9       32.29       81.42     10.55 o 
  -3   6   9        7.11        8.41      7.05 o 
  -2   6   9     5815.48     5746.84    202.91 o 
  -1   6   9      597.34      690.38     26.34 o 
   0   6   9     9906.06     9750.03    374.56 o 
   1   6   9      469.13      537.21     26.98 o 
   2   6   9     1147.03     1052.79     42.76 o 
   3   6   9      518.94      362.64     20.53 o 
   4   6   9      298.17      323.61     25.17 o 
   5   6   9       22.17        0.86     12.14 o 
   6   6   9      197.89      253.38     32.91 o 
   7   6   9      633.13      603.11     37.58 o 
   8   6   9      534.29      451.92     40.17 o 
   9   6   9        0.16       -8.85     26.45 o 
  10   6   9       17.84       43.67     32.18 o 
  11   6   9        4.70       27.13     33.18 o 
 -11   7   9       96.92      125.44     25.78 o 
 -10   7   9       66.87       59.27     21.48 o 
  -9   7   9      285.31      261.80     30.50 o 
  -8   7   9       52.66       37.69     16.43 o 
  -7   7   9        2.79       -8.81     13.82 o 
  -6   7   9       24.34        8.65     13.20 o 
  -5   7   9     1287.48     1152.42     47.02 o 
  -4   7   9       48.12       42.67      9.34 o 
  -3   7   9     1786.93     1806.91     65.23 o 
  -2   7   9       12.47       19.90      8.44 o 
  -1   7   9      433.23      480.37     19.35 o 
   0   7   9     2137.98     2180.42     85.02 o 
   1   7   9     1390.57     1369.74     54.55 o 
   2   7   9      940.39      907.51     41.94 o 
   3   7   9      392.77      368.25     21.50 o 
   4   7   9     1911.78     1873.33     83.19 o 
   5   7   9      264.95      236.43     18.08 o 
   6   7   9      275.66      239.70     19.63 o 
   7   7   9      175.04      188.01     19.36 o 
   8   7   9      310.36      321.77     28.74 o 
   9   7   9      104.34       70.29     28.94 o 
  10   7   9        6.92       -4.64     29.95 o 
  11   7   9      146.67      150.72     39.23 o 
 -11   8   9        9.60      -17.83     45.92 o 
 -10   8   9       40.42       23.86     21.77 o 
  -9   8   9       81.77       85.65     21.06 o 
  -8   8   9      460.94      495.22     29.31 o 
  -7   8   9        1.30       -6.51     15.19 o 
  -6   8   9      280.79      322.02     23.21 o 
  -5   8   9      795.76      799.47     34.14 o 
  -4   8   9      360.08      404.38     21.79 o 
  -3   8   9     2108.42     1971.50     77.60 o 
  -2   8   9     1020.95      989.65     38.29 o 
  -1   8   9     5513.22     5453.90    211.01 o 
   0   8   9     2317.31     2342.26     91.51 o 
   1   8   9     2953.74     2710.18    105.51 o 
   2   8   9      117.01       47.49     10.59 o 
   3   8   9      107.14       84.62     12.42 o 
   4   8   9       14.42        5.13     21.89 o 
   5   8   9     2262.15     2329.66    103.32 o 
   6   8   9      362.74      328.16     40.54 o 
   7   8   9      831.06     1146.66     55.36 o 
   8   8   9       38.18       56.46     22.44 o 
   9   8   9      181.36      189.08     34.35 o 
  10   8   9       39.93       36.12     31.10 o 
  11   8   9       57.49       18.28     36.20 o 
 -11   9   9       40.27       19.48     30.21 o 
 -10   9   9       13.74        0.97     22.08 o 
  -9   9   9       55.27       82.49     20.72 o 
  -8   9   9      248.23      207.77     26.34 o 
  -7   9   9        2.59        5.34     15.02 o 
  -6   9   9      482.27      527.42     31.61 o 
  -5   9   9      149.19      174.02     13.95 o 
  -4   9   9     1154.94     1218.37     49.41 o 
  -3   9   9       12.92       30.93     13.47 o 
  -2   9   9     1658.17     1696.49     67.43 o 
  -1   9   9       56.45       70.71     16.82 o 
   0   9   9      633.95      582.10     25.63 o 
   1   9   9     1003.71     1038.50     47.73 o 
   2   9   9        7.02      -10.66     10.66 o 
   3   9   9       73.79       30.27     12.28 o 
   4   9   9       52.27       39.54     16.35 o 
   5   9   9      519.83      519.53     28.88 o 
   6   9   9      104.37      111.12     17.61 o 
   7   9   9       51.73       37.15     17.71 o 
   8   9   9       45.14       37.91     21.53 o 
   9   9   9       68.12       57.20     29.33 o 
  10   9   9       85.57       50.58     33.87 o 
  11   9   9        5.82       38.50     41.04 o 
 -11  10   9       24.37      -11.46     30.05 o 
 -10  10   9       26.78      -11.18     34.53 o 
  -9  10   9        0.27       17.85     20.25 o 
  -8  10   9       82.10       85.72     19.18 o 
  -7  10   9      290.92      263.93     21.78 o 
  -6  10   9       46.53       39.19     17.81 o 
  -5  10   9       46.15       39.64     23.43 o 
  -4  10   9      186.62      147.03     23.47 o 
  -3  10   9      179.03       98.37     13.22 o 
  -2  10   9      270.80      275.12     23.92 o 
  -1  10   9      279.68      240.86     14.10 o 
   0  10   9      339.63      360.52     28.75 o 
   1  10   9        4.04        3.59     11.14 o 
   2  10   9      800.44      653.76     48.28 o 
   3  10   9        6.42       11.97     12.06 o 
   4  10   9      963.95      979.18     46.26 o 
   5  10   9     2543.99     2675.65    137.30 o 
   6  10   9        3.41        3.93     16.33 o 
   7  10   9      324.99      367.66     26.59 o 
   8  10   9      141.07      129.02     28.07 o 
   9  10   9      152.00      194.91     47.40 o 
  10  10   9        1.19        6.61     35.10 o 
 -11  11   9        0.62        0.33     41.59 o 
 -10  11   9        1.95      -12.37     27.95 o 
  -9  11   9       17.77       11.32     25.17 o 
  -8  11   9       14.57       35.83     19.45 o 
  -7  11   9      676.42      741.69     38.53 o 
  -6  11   9       42.84       31.82     19.60 o 
  -5  11   9      784.14      844.86     36.38 o 
  -4  11   9       19.70       -1.11     11.13 o 
  -3  11   9     1885.23     1899.38     84.77 o 
  -2  11   9     1807.53     1969.50     78.14 o 
  -1  11   9      380.92      357.55     21.29 o 
   0  11   9      115.50      109.64     14.35 o 
   1  11   9      162.41      140.04     20.13 o 
   2  11   9      129.84       91.07     13.38 o 
   3  11   9     2515.07     2426.43    107.41 o 
   4  11   9        2.30        4.82     14.30 o 
   5  11   9     1107.79     1138.45     67.22 o 
   6  11   9       16.41        9.50     16.66 o 
   7  11   9      375.56      424.31     54.42 o 
   8  11   9       66.94       53.39     24.29 o 
   9  11   9        1.93        0.07     34.03 o 
  10  11   9        5.30        4.97     36.73 o 
 -10  12   9       14.40       17.85     29.44 o 
  -9  12   9      210.59      181.02     29.33 o 
  -8  12   9      364.00      345.89     40.91 o 
  -7  12   9      192.03      192.19     21.01 o 
  -6  12   9      196.45      245.14     18.76 o 
  -5  12   9      625.32      702.76     38.46 o 
  -4  12   9      840.57      884.29     42.56 o 
  -3  12   9        9.50       25.29     13.74 o 
  -2  12   9      120.48      148.36     14.45 o 
  -1  12   9       32.69       22.69     12.85 o 
   0  12   9        4.68       -0.28     11.84 o 
   1  12   9        3.33       12.16     12.60 o 
   2  12   9        4.02        0.68     12.72 o 
   3  12   9       33.73       33.16     13.99 o 
   4  12   9       49.98       44.89     15.52 o 
   5  12   9        0.08        7.28     15.98 o 
   6  12   9      211.50      235.84     22.06 o 
   7  12   9      145.40      123.18     21.98 o 
   8  12   9      140.05      134.11     25.08 o 
   9  12   9       10.27       22.49     30.17 o 
  10  12   9        2.66       -1.79     38.76 o 
 -10  13   9        0.31      -14.99     29.61 o 
  -9  13   9        4.67      -26.18     27.67 o 
  -8  13   9      135.97      128.66     26.00 o 
  -7  13   9      121.93      133.24     21.19 o 
  -6  13   9      150.34      110.23     27.73 o 
  -5  13   9       15.45       20.95     15.72 o 
  -4  13   9      687.82      778.85     38.99 o 
  -3  13   9      716.38      772.51     38.09 o 
  -2  13   9       90.51       67.27     14.03 o 
  -1  13   9        6.46      -11.79     12.50 o 
   0  13   9      679.93      724.78     36.22 o 
   1  13   9        5.13      -13.32     13.32 o 
   2  13   9     2286.45     2261.48     99.77 o 
   3  13   9       22.22       20.07     14.21 o 
   4  13   9     1210.57     1315.42     61.46 o 
   5  13   9       75.39       80.27     17.46 o 
   6  13   9      483.04      474.60     45.53 o 
   7  13   9        2.15       -3.46     19.43 o 
   8  13   9        0.01      -19.43     23.00 o 
   9  13   9        2.85        1.82     40.23 o 
  10  13   9        1.83       36.17     51.76 o 
 -10  14   9        7.12       27.98     32.51 o 
  -9  14   9      123.03      134.39     56.70 o 
  -8  14   9       98.17      127.19     45.87 o 
  -7  14   9      202.02      152.72     29.78 o 
  -6  14   9      466.93      496.67     30.44 o 
  -5  14   9      279.35      296.66     22.34 o 
  -4  14   9       28.88       25.33     15.36 o 
  -3  14   9       97.93       86.21     33.62 o 
  -2  14   9       42.48       16.65     14.00 o 
  -1  14   9      461.65      477.80     38.71 o 
   0  14   9      222.67      198.51     24.74 o 
   1  14   9      125.39      133.41     19.44 o 
   2  14   9       17.71       40.89     18.18 o 
   3  14   9        1.40        6.97     15.77 o 
   4  14   9      102.79      144.68     25.22 o 
   5  14   9        0.49      -15.02     16.94 o 
   6  14   9        1.82      -18.98     18.98 o 
   7  14   9       39.27       10.32     21.00 o 
   8  14   9       15.91       27.93     24.52 o 
   9  14   9       15.79       21.59     32.14 o 
  -9  15   9       27.70        8.80     30.60 o 
  -8  15   9       82.43       94.55     46.52 o 
  -7  15   9        6.00      -23.50     28.94 o 
  -6  15   9       19.05       -0.51     31.92 o 
  -5  15   9      304.95      326.47     31.36 o 
  -4  15   9      170.30      156.71     20.70 o 
  -3  15   9      441.02      458.77     31.62 o 
  -2  15   9        2.35       -0.56     15.37 o 
  -1  15   9       76.61       98.60     35.84 o 
   0  15   9        3.42        0.22     14.65 o 
   1  15   9       54.51       54.51     15.64 o 
   2  15   9        6.21       -1.02     15.47 o 
   3  15   9      856.44      741.48     38.32 o 
   4  15   9      206.14      171.16     24.78 o 
   5  15   9       24.41       16.77     18.88 o 
   6  15   9       59.27       20.10     19.40 o 
   7  15   9       12.90       32.78     35.21 o 
   8  15   9       57.13       31.75     26.11 o 
   9  15   9       12.49      -26.89     30.91 o 
  -9  16   9       27.66       29.69     51.76 o 
  -8  16   9      122.40      129.10     49.52 o 
  -7  16   9        0.03       -9.20     28.53 o 
  -6  16   9       71.58       31.29     22.47 o 
  -5  16   9        1.54       15.75     18.99 o 
  -4  16   9      228.77      223.22     30.98 o 
  -3  16   9       93.68       95.47     21.22 o 
  -2  16   9      430.83      551.81     31.47 o 
  -1  16   9      203.84      153.98     18.38 o 
   0  16   9      818.92      914.73     45.16 o 
   1  16   9       27.99       21.77     16.33 o 
   2  16   9      625.54      616.72     44.99 o 
   3  16   9       58.60       67.22     20.83 o 
   4  16   9        0.67        5.13     22.79 o 
   5  16   9        8.88       35.63     19.94 o 
   6  16   9        0.55      -17.01     21.48 o 
   7  16   9       43.93       37.93     26.16 o 
   8  16   9       70.52       70.62     30.20 o 
  -9  17   9       35.87       42.16     60.99 o 
  -8  17   9        6.63      -10.85     47.27 o 
  -7  17   9        1.11      -17.21     44.15 o 
  -6  17   9        9.13        4.70     30.37 o 
  -5  17   9        0.24       43.57     26.37 o 
  -4  17   9      237.93      243.77     28.83 o 
  -3  17   9      107.65      161.01     65.41 o 
  -2  17   9       82.96       40.59     20.26 o 
  -1  17   9       49.85       41.16     19.91 o 
   0  17   9        5.16       13.79     17.09 o 
   1  17   9        0.29        1.45     16.48 o 
   2  17   9       30.06       33.71     17.64 o 
   3  17   9       71.56       60.14     18.44 o 
   4  17   9       64.89       41.68     24.28 o 
   5  17   9       71.27       76.08     20.52 o 
   6  17   9       26.41       30.80     24.39 o 
   7  17   9        2.30      -24.71     24.71 o 
   8  17   9       63.54       46.30     34.34 o 
  -8  18   9        4.95       -0.12     51.64 o 
  -7  18   9        0.34       32.06     46.40 o 
  -6  18   9       54.20       97.92     34.02 o 
  -5  18   9       16.10        6.86     41.72 o 
  -4  18   9       41.58       64.79     29.80 o 
  -3  18   9      367.15      306.73     50.56 o 
  -2  18   9       32.37       38.88     21.21 o 
  -1  18   9      728.42      726.30     57.38 o 
   0  18   9       19.08       17.50     18.07 o 
   1  18   9      551.37      527.01     47.69 o 
   2  18   9        1.29       29.49     17.70 o 
   3  18   9       63.48       67.48     27.08 o 
   4  18   9        3.51       -9.94     20.05 o 
   5  18   9       14.13        8.12     20.96 o 
   6  18   9        7.87       18.16     24.27 o 
   7  18   9      177.25      131.39     29.87 o 
  -8  19   9        1.87      -30.68     58.12 o 
  -7  19   9        3.62       19.83     55.13 o 
  -6  19   9       16.36        5.44     33.01 o 
  -5  19   9       15.17       35.42     30.61 o 
  -4  19   9      105.86      101.59     31.24 o 
  -3  19   9        2.06       12.76     44.72 o 
  -2  19   9       35.68       19.52     22.31 o 
  -1  19   9      198.11      224.07     23.21 o 
   0  19   9        5.05       -9.66     17.77 o 
   1  19   9        1.82       11.92     19.89 o 
   2  19   9       21.05       23.11     19.32 o 
   3  19   9       22.66       17.44     19.79 o 
   4  19   9       35.01       15.89     22.90 o 
   5  19   9        1.18       -2.29     22.39 o 
   6  19   9        5.55       -0.51     26.50 o 
   7  19   9       11.52        4.26     28.27 o 
  -7  20   9        2.69      -14.34     57.88 o 
  -6  20   9       29.89       41.33     37.64 o 
  -5  20   9      101.13       88.34     35.93 o 
  -4  20   9       62.59       83.99     31.94 o 
  -3  20   9        5.40      -21.34     33.68 o 
  -2  20   9      114.80       89.35     30.22 o 
  -1  20   9        6.03        6.62     20.90 o 
   0  20   9      171.37      215.09     25.76 o 
   1  20   9       43.97       41.51     22.11 o 
   2  20   9      111.19       87.24     23.07 o 
   3  20   9       13.33       34.10     22.67 o 
   4  20   9        2.79        7.53     22.23 o 
   5  20   9       41.53       27.59     24.36 o 
   6  20   9       29.52       39.20     25.77 o 
  -6  21   9       20.42       63.03     38.09 o 
  -5  21   9       86.38      146.71    113.69 o 
  -4  21   9        2.75       31.68     33.03 o 
  -3  21   9       58.56       11.84     31.51 o 
  -2  21   9       17.52       66.19     49.27 o 
  -1  21   9        2.01       44.23     22.50 o 
   0  21   9       18.35       -9.76     22.58 o 
   1  21   9        6.54       -4.50     21.90 o 
   2  21   9       28.31       12.18     21.93 o 
   3  21   9       60.77       83.77     24.19 o 
   4  21   9       10.26       20.53     25.23 o 
   5  21   9       34.70       72.36     28.37 o 
   6  21   9        0.69      -21.45     60.62 o 
  -5  22   9       35.27       25.44     37.90 o 
  -4  22   9       47.78       44.02     44.72 o 
  -3  22   9        0.36        7.26     35.76 o 
  -2  22   9       99.95       97.41     51.20 o 
  -1  22   9       30.86       60.14     27.89 o 
   0  22   9        0.34        3.53     24.07 o 
   1  22   9       20.20        8.88     23.55 o 
   2  22   9        2.96      -24.25     24.40 o 
   3  22   9        1.08      -16.23     25.54 o 
   4  22   9       21.69       -7.16     24.90 o 
   5  22   9        4.67       32.59     70.72 o 
  -4  23   9       39.30       54.91     38.36 o 
  -3  23   9        0.98      -16.45     33.73 o 
  -2  23   9       12.45      -25.64     40.97 o 
  -1  23   9        1.62      -11.34     53.01 o 
   0  23   9       10.70      -29.54     29.69 o 
   1  23   9       46.14       31.88     26.10 o 
   2  23   9       21.18       49.42     26.68 o 
   3  23   9        0.15        8.31     28.12 o 
   4  23   9       68.97       70.92     41.62 o 
  -3  24   9       12.26      -20.46     55.13 o 
  -2  24   9        4.63        5.46     36.73 o 
  -1  24   9        0.03      -14.92     37.86 o 
   0  24   9       37.54       53.29     34.90 o 
   1  24   9        0.11      -12.90     30.88 o 
   2  24   9        6.64      -24.70     31.04 o 
 -12   0  10        0.50      -49.27     49.27 o 
 -10   0  10      191.89      195.30     32.59 o 
  -8   0  10       69.37       42.64     31.81 o 
  -6   0  10      270.26      318.10     29.00 o 
  -4   0  10      130.08      114.27     36.80 o 
  -2   0  10      110.99      146.15     12.56 o 
   0   0  10     1951.26     2184.31    134.94 o 
   2   0  10     6457.65     6769.95    412.01 o 
   4   0  10     8506.81     8535.01    518.99 o 
   6   0  10     1236.98     1189.81    109.26 o 
 -12   1  10       11.00      -35.01     35.01 o 
 -11   1  10        0.62       -9.18     22.79 o 
 -10   1  10       28.34       24.02     20.20 o 
  -9   1  10      348.36      414.15     29.22 o 
  -8   1  10      249.37      220.25     19.61 o 
  -7   1  10      640.50      657.63     33.72 o 
  -6   1  10     2007.41     1996.69     88.53 o 
  -5   1  10     5933.31     5983.61    257.91 o 
  -4   1  10     1911.30     1973.40     77.89 o 
  -3   1  10     1015.37      934.23     37.89 o 
  -2   1  10        1.46       -4.13      6.88 o 
  -1   1  10      282.83      300.88     14.69 o 
   0   1  10     2891.33     2666.08    103.38 o 
   1   1  10     2844.29     2602.03    101.15 o 
   2   1  10     1946.87     1848.24     80.87 o 
   3   1  10     1952.29     1821.52     79.42 o 
   4   1  10      345.59      408.19     22.14 o 
   5   1  10     1828.22     1713.47     88.00 o 
   6   1  10      115.23       99.30     15.25 o 
   7   1  10      138.47      160.16     30.56 o 
  10   1  10        3.51      -33.93     33.93 o 
 -12   2  10        0.66      -13.99     57.00 o 
 -11   2  10       26.90       -6.15     23.58 o 
 -10   2  10        0.10       -0.15     21.08 o 
  -9   2  10      648.54      619.16     34.67 o 
  -8   2  10      337.63      316.14     41.84 o 
  -7   2  10      360.67      350.39     24.50 o 
  -6   2  10      145.64       95.36     13.76 o 
  -5   2  10       18.02       29.01     17.32 o 
  -4   2  10      245.20      273.37     14.93 o 
  -3   2  10      655.00      634.59     27.06 o 
  -2   2  10      180.25      164.86     11.81 o 
  -1   2  10      791.59      872.31     35.47 o 
   0   2  10     1800.87     1625.04     63.99 o 
   1   2  10       47.37      102.17     14.53 o 
   2   2  10      419.28      359.47     16.86 o 
   3   2  10       10.93        0.19      7.89 o 
   4   2  10      915.14      965.12     51.15 o 
   5   2  10     1547.45     1650.55     84.64 o 
   6   2  10      457.07      507.06     38.14 o 
   7   2  10       13.19       57.38     29.19 o 
   8   2  10        1.49      -25.07     28.81 o 
   9   2  10       91.85       81.20     40.16 o 
  10   2  10        8.05       28.31     39.54 o 
 -12   3  10       18.05       60.37     51.64 o 
 -11   3  10        2.44       -2.70     23.46 o 
 -10   3  10       21.89       35.87     21.16 o 
  -9   3  10        1.32        1.15     17.00 o 
  -8   3  10      619.86      537.07     30.28 o 
  -7   3  10      114.37      101.97     17.46 o 
  -6   3  10      289.45      369.92     24.14 o 
  -5   3  10        7.20        6.38     18.17 o 
  -4   3  10      454.27      483.67     21.76 o 
  -3   3  10        7.03       15.57      7.98 o 
  -2   3  10       60.23       49.68      9.03 o 
  -1   3  10       63.82       90.56     12.12 o 
   0   3  10      641.35      558.35     25.30 o 
   1   3  10      767.87      789.53     32.35 o 
   2   3  10     2569.34     2635.32    115.09 o 
   3   3  10     1026.19      973.50     44.71 o 
   4   3  10      544.36      565.48     31.99 o 
   5   3  10      477.58      570.17     40.84 o 
   6   3  10      172.12      217.43     72.34 o 
   7   3  10      124.47      108.02     29.81 o 
   8   3  10       95.48      147.75     28.10 o 
   9   3  10       34.44       22.70     27.20 o 
  10   3  10      215.37      300.35     52.64 o 
 -12   4  10       35.77       38.04     53.14 o 
 -11   4  10        1.56      -23.66     23.66 o 
 -10   4  10      160.72      150.09     25.94 o 
  -9   4  10       88.55       64.95     17.86 o 
  -8   4  10      712.16      668.84     35.23 o 
  -7   4  10       38.61       10.56     13.84 o 
  -6   4  10       38.71       14.25     12.56 o 
  -5   4  10        8.10       18.19     11.22 o 
  -4   4  10     3062.61     3021.92    116.94 o 
  -3   4  10      405.17      391.29     16.71 o 
  -2   4  10    12258.23    12017.89    461.94 o 
  -1   4  10     1579.59     1547.10     60.92 o 
   0   4  10     5651.23     5200.49    200.46 o 
   1   4  10      754.32      713.78     33.53 o 
   2   4  10     1908.88     1912.81     84.50 o 
   3   4  10      933.10      962.81     44.27 o 
   4   4  10       80.09       69.38     11.61 o 
   5   4  10        2.02        1.62     15.26 o 
   6   4  10       59.52       37.39     20.17 o 
   7   4  10      190.94      207.68     22.30 o 
   8   4  10      150.84      160.13     26.46 o 
   9   4  10        2.32       10.35     25.14 o 
  10   4  10        2.82       57.88     44.78 o 
  11   4  10        5.28      -18.21     46.52 o 
 -11   5  10      120.98      144.14     28.34 o 
 -10   5  10       51.37       -9.09     24.12 o 
  -9   5  10      126.78      135.09     31.33 o 
  -8   5  10       25.85       52.33     16.49 o 
  -7   5  10       25.29       48.98     14.46 o 
  -6   5  10       10.23       -9.50     12.94 o 
  -5   5  10       24.91       31.64     14.40 o 
  -4   5  10      190.35      182.54     14.90 o 
  -3   5  10      110.21       79.12      8.36 o 
  -2   5  10        1.23        3.62      7.06 o 
  -1   5  10      481.88      472.82     19.06 o 
   0   5  10      570.18      523.01     25.73 o 
   1   5  10      682.90      663.10     31.39 o 
   2   5  10      296.57      331.04     22.20 o 
   3   5  10       58.98       34.76      9.56 o 
   4   5  10      131.33      130.72     16.05 o 
   5   5  10      403.56      444.20     25.57 o 
   6   5  10       12.36        8.04     16.14 o 
   7   5  10      528.87      499.74     33.35 o 
   8   5  10      182.02      203.07     31.02 o 
   9   5  10     1007.56     1063.93     88.12 o 
  10   5  10        6.71        4.45     30.67 o 
  11   5  10      174.64      199.70     52.76 o 
 -11   6  10       19.45       55.19     24.66 o 
 -10   6  10       70.25       85.76     22.04 o 
  -9   6  10        8.29       27.04     18.73 o 
  -8   6  10       37.47       49.90     16.91 o 
  -7   6  10      168.72      168.00     18.05 o 
  -6   6  10       86.04       45.62     13.15 o 
  -5   6  10     1871.27     2048.24     90.83 o 
  -4   6  10     1973.45     1882.72     74.74 o 
  -3   6  10     2549.86     2560.49    100.36 o 
  -2   6  10     4951.41     4924.67    173.73 o 
  -1   6  10     7311.25     7172.17    276.29 o 
   0   6  10     7047.63     6939.80    268.37 o 
   1   6  10      665.37      634.58     27.11 o 
   2   6  10     1219.12     1239.66     50.51 o 
   3   6  10       21.38       29.56     11.42 o 
   4   6  10        4.73        5.86     12.14 o 
   5   6  10      313.97      324.84     23.85 o 
   6   6  10      106.37       69.90     15.48 o 
   7   6  10      194.92      241.40     29.44 o 
   8   6  10       14.98       71.05     33.12 o 
   9   6  10       11.80      -16.55     26.72 o 
  10   6  10       28.41       16.92     33.46 o 
  11   6  10        0.21       52.14     50.77 o 
 -11   7  10        0.07      -16.21     25.48 o 
 -10   7  10       38.48       62.32     22.39 o 
  -9   7  10        0.39      -15.81     18.89 o 
  -8   7  10       82.69       87.94     20.45 o 
  -7   7  10      543.69      585.21     47.38 o 
  -6   7  10     1274.05     1184.79     61.95 o 
  -5   7  10       11.97        5.08     11.05 o 
  -4   7  10      548.41      461.10     21.90 o 
  -3   7  10      655.80      596.62     26.22 o 
  -2   7  10        0.82        2.35      7.81 o 
  -1   7  10       57.44       69.75      9.19 o 
   0   7  10      753.95      755.51     32.32 o 
   1   7  10      109.36      151.03     16.57 o 
   2   7  10      160.39      100.79     19.14 o 
   3   7  10      444.63      469.74     25.14 o 
   4   7  10       41.49       14.34     12.49 o 
   5   7  10       31.81       86.85     24.23 o 
   6   7  10      277.87      287.65     21.83 o 
   7   7  10       19.55        5.54     20.63 o 
   8   7  10      206.48      220.12     42.50 o 
   9   7  10        5.61        7.56     30.99 o 
  10   7  10      238.86      250.07     47.59 o 
  11   7  10        6.51       41.75     36.48 o 
 -11   8  10       22.53        3.87     26.26 o 
 -10   8  10        8.74       -2.96     21.72 o 
  -9   8  10        1.68       16.81     20.24 o 
  -8   8  10       26.88       -6.08     17.07 o 
  -7   8  10      126.06      200.70     40.19 o 
  -6   8  10       50.05       46.15     14.71 o 
  -5   8  10        1.94      -10.85     10.85 o 
  -4   8  10      562.19      568.83     25.91 o 
  -3   8  10      486.90      525.27     24.03 o 
  -2   8  10      245.79      272.89     15.29 o 
  -1   8  10      405.91      467.87     22.20 o 
   0   8  10      258.76      228.84     19.77 o 
   1   8  10      135.16      204.52     15.30 o 
   2   8  10       37.02       55.61     16.33 o 
   3   8  10       28.03       51.14     22.29 o 
   4   8  10     1560.96     1647.73     74.73 o 
   5   8  10      614.93      514.50     41.23 o 
   6   8  10      124.93      177.59     22.84 o 
   7   8  10       18.16       41.76     18.27 o 
   8   8  10        3.60       -8.43     23.62 o 
   9   8  10       77.96       56.99     31.28 o 
  10   8  10        5.16       14.78     35.95 o 
 -11   9  10        0.59      -23.55     31.11 o 
 -10   9  10       32.34       37.05     26.00 o 
  -9   9  10       77.08       54.12     22.90 o 
  -8   9  10        2.38       16.80     18.42 o 
  -7   9  10     1274.28     1221.47     66.54 o 
  -6   9  10       77.42       36.77     14.40 o 
  -5   9  10     2096.48     1942.49     77.61 o 
  -4   9  10       52.91       34.09     10.73 o 
  -3   9  10     1123.56     1193.87     54.81 o 
  -2   9  10      658.49      606.78     27.20 o 
  -1   9  10      303.14      312.45     16.63 o 
   0   9  10      122.32      105.75     14.02 o 
   1   9  10      751.09      875.22     41.68 o 
   2   9  10      177.76      185.22     15.92 o 
   3   9  10     1901.79     2015.83     89.77 o 
   4   9  10      492.81      429.66     25.44 o 
   5   9  10      289.86      316.13     30.35 o 
   6   9  10      119.77      102.72     17.54 o 
   7   9  10      175.42      215.22     21.70 o 
   8   9  10      230.65      179.04     25.48 o 
   9   9  10       26.47       17.78     34.68 o 
  10   9  10       11.71       41.83     35.35 o 
 -11  10  10       85.36       80.33     58.25 o 
 -10  10  10       67.76      121.67     29.98 o 
  -9  10  10       39.86       32.91     21.77 o 
  -8  10  10       51.66       51.42     19.00 o 
  -7  10  10      129.06      138.37     28.51 o 
  -6  10  10        1.46       13.99     15.42 o 
  -5  10  10       19.84       20.32     12.24 o 
  -4  10  10        0.10       16.42     12.36 o 
  -3  10  10      411.89      434.48     24.08 o 
  -2  10  10       63.45       87.57     21.64 o 
  -1  10  10      301.44      293.57     16.40 o 
   0  10  10      301.43      336.08     23.21 o 
   1  10  10      262.03      255.17     19.99 o 
   2  10  10      763.61      636.26     32.28 o 
   3  10  10       28.03       34.97     13.09 o 
   4  10  10     1295.66     1193.19     56.27 o 
   5  10  10      451.75      412.55     44.41 o 
   6  10  10      300.97      271.49     22.14 o 
   7  10  10      121.30      160.25     21.77 o 
   8  10  10      317.17      314.76     69.48 o 
   9  10  10        0.83      -10.89     32.53 o 
  10  10  10       21.21       -2.19     37.22 o 
 -10  11  10       81.72      136.11     30.93 o 
  -9  11  10       30.89       42.94     22.43 o 
  -8  11  10      302.63      437.39     51.99 o 
  -7  11  10      522.74      557.93     53.54 o 
  -6  11  10      736.51      884.05     43.81 o 
  -5  11  10      101.10      169.93     27.61 o 
  -4  11  10      676.15      733.96     36.50 o 
  -3  11  10      730.85      744.28     36.68 o 
  -2  11  10      150.93      144.68     13.06 o 
  -1  11  10      531.16      513.39     33.29 o 
   0  11  10      269.65      317.72     23.36 o 
   1  11  10      222.82      261.60     20.33 o 
   2  11  10     2757.25     2695.76    118.17 o 
   3  11  10      876.22      829.55     64.98 o 
   4  11  10      573.55      508.99     28.57 o 
   5  11  10       41.51       55.73     16.09 o 
   6  11  10      173.44      211.91     21.79 o 
   7  11  10      639.71      679.22     56.06 o 
   8  11  10       33.34       39.38     22.60 o 
   9  11  10       46.77       92.72     31.38 o 
  10  11  10        2.16      -17.14     37.01 o 
 -10  12  10       35.60       31.74     32.88 o 
  -9  12  10       89.74       97.54     31.49 o 
  -8  12  10       62.45       68.22     21.03 o 
  -7  12  10      150.69      163.73     21.21 o 
  -6  12  10       82.22      104.79     31.76 o 
  -5  12  10       20.54       10.68     15.91 o 
  -4  12  10        6.37       -0.79     14.23 o 
  -3  12  10        0.43       -7.51     13.12 o 
  -2  12  10      287.38      297.36     17.65 o 
  -1  12  10      107.41       96.75     14.25 o 
   0  12  10       32.71       13.43     13.47 o 
   1  12  10      197.75      165.71     23.33 o 
   2  12  10      156.60      159.99     17.63 o 
   3  12  10      224.64      213.88     21.55 o 
   4  12  10      148.31      136.35     18.36 o 
   5  12  10       94.42      109.75     18.66 o 
   6  12  10       72.97       51.13     19.51 o 
   7  12  10      280.48      320.27     39.19 o 
   8  12  10        4.56      -20.46     23.38 o 
   9  12  10        0.96       12.92     28.08 o 
  10  12  10        2.39       17.36     42.71 o 
 -10  13  10        3.36        3.95     30.79 o 
  -9  13  10       13.57       42.68     30.16 o 
  -8  13  10       10.71        1.70     24.20 o 
  -7  13  10      236.34      199.82     27.32 o 
  -6  13  10       27.92       14.16     21.86 o 
  -5  13  10      119.49      144.44     17.89 o 
  -4  13  10      114.21       85.56     16.01 o 
  -3  13  10       40.26       44.95     14.51 o 
  -2  13  10      165.27      181.22     17.39 o 
  -1  13  10       47.19       20.37     14.05 o 
   0  13  10      175.22      181.10     17.93 o 
   1  13  10      653.17      587.10     31.74 o 
   2  13  10        2.43      -13.53     13.53 o 
   3  13  10      345.61      260.32     22.99 o 
   4  13  10       33.89       62.30     16.63 o 
   5  13  10       25.47       19.12     16.83 o 
   6  13  10        4.18       -9.25     20.06 o 
   7  13  10       52.24       70.12     30.43 o 
   8  13  10        5.62       -9.69     24.06 o 
   9  13  10       10.37       19.44     30.61 o 
  -9  14  10       89.87       44.88     42.16 o 
  -8  14  10      278.49      283.05     37.61 o 
  -7  14  10        0.09       -7.90     23.97 o 
  -6  14  10       24.26       23.06     18.87 o 
  -5  14  10       10.60       16.81     17.03 o 
  -4  14  10      283.36      323.69     39.14 o 
  -3  14  10       50.31       76.54     19.69 o 
  -2  14  10      662.81      820.89     56.94 o 
  -1  14  10      124.14      119.91     16.60 o 
   0  14  10      605.60      602.97     32.09 o 
   1  14  10      462.98      442.63     36.68 o 
   2  14  10       19.92        8.62     15.14 o 
   3  14  10      251.35      270.02     21.45 o 
   4  14  10       60.87       43.47     22.23 o 
   5  14  10       87.04       81.65     18.86 o 
   6  14  10       10.69       19.89     19.54 o 
   7  14  10      199.50      180.10     25.31 o 
   8  14  10       19.29       31.75     27.20 o 
   9  14  10        0.03       -4.79     32.96 o 
  -9  15  10       38.91       62.26     48.65 o 
  -8  15  10       94.14       73.78     36.47 o 
  -7  15  10        3.08        3.86     31.86 o 
  -6  15  10      126.93      167.84     22.31 o 
  -5  15  10       22.46       11.15     18.25 o 
  -4  15  10      432.52      469.06     33.88 o 
  -3  15  10        6.27      -11.09     19.19 o 
  -2  15  10       47.20       68.09     20.05 o 
  -1  15  10      121.81      117.71     17.81 o 
   0  15  10      143.06      123.49     17.08 o 
   1  15  10      128.29      150.20     18.05 o 
   2  15  10      690.02      620.84     41.23 o 
   3  15  10       78.09       30.09     17.46 o 
   4  15  10       31.59       11.47     17.96 o 
   5  15  10      217.54      193.69     23.90 o 
   6  15  10      100.52       86.47     22.50 o 
   7  15  10        8.87       50.91     24.66 o 
   8  15  10       41.66       46.04     27.20 o 
  -9  16  10       71.98       37.05     54.38 o 
  -8  16  10        0.01       -0.38     36.63 o 
  -7  16  10        9.39      -15.71     29.64 o 
  -6  16  10        7.29        7.64     24.11 o 
  -5  16  10       60.15       84.98     32.60 o 
  -4  16  10        1.36      -11.44     27.91 o 
  -3  16  10     1270.26     1370.39    100.42 o 
  -2  16  10      159.46      158.17     43.07 o 
  -1  16  10      711.30      869.25     44.31 o 
   0  16  10        3.40       11.42     16.65 o 
   1  16  10      461.59      462.85     28.34 o 
   2  16  10      567.27      497.04     30.07 o 
   3  16  10        1.48        3.44     17.76 o 
   4  16  10       41.67       55.75     22.57 o 
   5  16  10       14.46       35.87     20.56 o 
   6  16  10      231.46      190.15     25.24 o 
   7  16  10       90.03       58.55     26.56 o 
   8  16  10        3.23       26.01     36.96 o 
  -8  17  10       18.77      -16.96     53.88 o 
  -7  17  10        0.98       -8.73     50.89 o 
  -6  17  10        1.50       31.21     31.00 o 
  -5  17  10      145.66      107.85     30.47 o 
  -4  17  10       72.59       42.93     23.02 o 
  -3  17  10        1.99      -21.64     21.64 o 
  -2  17  10        2.12       -3.85     21.11 o 
  -1  17  10       12.60        5.01     18.18 o 
   0  17  10        2.55       -2.17     18.20 o 
   1  17  10      140.16      151.28     25.62 o 
   2  17  10       98.25       62.97     19.65 o 
   3  17  10      110.33      120.11     21.17 o 
   4  17  10       10.99       15.64     23.04 o 
   5  17  10       53.81       59.49     22.76 o 
   6  17  10        2.37        7.17     23.25 o 
   7  17  10      150.74      181.32     28.46 o 
  -8  18  10        5.57      -18.46     59.00 o 
  -7  18  10        3.91      -16.22     47.52 o 
  -6  18  10        3.03       -2.93     33.56 o 
  -5  18  10       35.18       54.55     88.37 o 
  -4  18  10      406.70      407.75     51.51 o 
  -3  18  10       45.88       24.13     40.85 o 
  -2  18  10      189.82      148.61     25.91 o 
  -1  18  10       20.79       42.49     18.90 o 
   0  18  10      218.75      198.82     32.68 o 
   1  18  10        0.15       14.67     18.41 o 
   2  18  10      103.35       82.74     20.77 o 
   3  18  10        0.46       16.05     20.57 o 
   4  18  10        3.64       23.50     20.96 o 
   5  18  10       22.75      -14.69     24.17 o 
   6  18  10      105.84       62.62     26.58 o 
   7  18  10        8.28      -18.38     26.46 o 
  -7  19  10       20.60       81.70     58.75 o 
  -6  19  10        5.80        0.11     34.94 o 
  -5  19  10       76.69       66.38     80.08 o 
  -4  19  10       49.37       -4.19     30.44 o 
  -3  19  10       22.02       34.57     24.00 o 
  -2  19  10        0.34      -18.02     24.06 o 
  -1  19  10       14.90        3.53     20.24 o 
   0  19  10       22.30       32.06     19.93 o 
   1  19  10        1.31        2.39     19.48 o 
   2  19  10       82.03       68.03     21.35 o 
   3  19  10       39.47       36.43     33.32 o 
   4  19  10        9.90        9.00     21.82 o 
   5  19  10        1.97      -17.02     24.11 o 
   6  19  10       31.69       -2.54     26.58 o 
   7  19  10        3.10       20.33     61.62 o 
  -7  20  10        0.12      -35.30     53.63 o 
  -6  20  10        9.00       60.03     37.07 o 
  -5  20  10       19.70       21.18     34.15 o 
  -4  20  10       34.54       24.89     32.75 o 
  -3  20  10       57.65       56.16     29.72 o 
  -2  20  10       36.40       61.75     25.38 o 
  -1  20  10      159.36      189.97     42.27 o 
   0  20  10       44.06       51.60     24.60 o 
   1  20  10       68.09       57.81     21.43 o 
   2  20  10        3.00        3.98     21.90 o 
   3  20  10        1.47      -19.08     23.10 o 
   4  20  10       64.19       36.32     24.85 o 
   5  20  10       11.15        6.09     25.63 o 
   6  20  10        0.61        2.44     39.58 o 
  -6  21  10       69.12       69.18     41.36 o 
  -5  21  10        0.06      -34.94     37.79 o 
  -4  21  10       36.05       66.58     36.67 o 
  -3  21  10        9.47       -0.32     34.35 o 
  -2  21  10        7.93      -15.99     31.31 o 
  -1  21  10        3.42       -4.44     26.52 o 
   0  21  10       69.53       87.54     23.46 o 
   1  21  10      109.99       77.51     29.15 o 
   2  21  10       78.68       47.97     23.55 o 
   3  21  10        3.24       32.84     24.16 o 
   4  21  10       20.55       16.76     25.71 o 
   5  21  10        0.21      -16.71     27.15 o 
  -5  22  10       10.73        5.06     84.26 o 
  -4  22  10       24.64       30.21     39.04 o 
  -3  22  10       55.16       55.83     37.93 o 
  -2  22  10       25.31       54.90     34.70 o 
  -1  22  10        2.11       20.99     35.18 o 
   0  22  10       69.76       67.67     25.79 o 
   1  22  10        0.04      -20.41     24.82 o 
   2  22  10       20.54        7.02     24.21 o 
   3  22  10        5.01       10.96     26.11 o 
   4  22  10        8.65       -5.42     27.24 o 
  -4  23  10        5.22       24.60     38.93 o 
  -3  23  10        3.09      -38.74     38.74 o 
  -2  23  10        8.76      -28.71     37.94 o 
  -1  23  10        0.98      -37.45     56.82 o 
   0  23  10        7.00        4.17     30.23 o 
   1  23  10       27.18      -12.30     27.54 o 
   2  23  10        1.11       -8.41     28.09 o 
   3  23  10       14.53      -30.88     37.09 o 
  -2  24  10        8.89       27.82     55.13 o 
  -1  24  10        0.82      -41.79     53.76 o 
   0  24  10        9.82       43.90     39.11 o 
   1  24  10        0.18      -34.57     38.95 o 
 -11   0  11       40.89       39.79     33.07 o 
  -9   0  11      744.73      820.19     70.54 o 
  -7   0  11      107.89      155.31     24.49 o 
  -5   0  11     1785.43     1944.92    122.33 o 
  -3   0  11      212.31      247.95     25.76 o 
  -1   0  11       14.27       24.06     12.80 o 
   1   0  11      754.92      928.20     60.01 o 
   3   0  11     2216.84     2717.39    166.91 o 
   5   0  11      204.20      200.94     31.56 o 
 -11   1  11       51.61       52.88     25.69 o 
 -10   1  11      151.53      171.74     39.60 o 
  -9   1  11      279.08      322.10     32.05 o 
  -8   1  11      783.26      818.21     49.53 o 
  -7   1  11      403.87      370.14     23.39 o 
  -6   1  11      383.51      356.61     29.40 o 
  -5   1  11     1382.47     1429.27     74.59 o 
  -4   1  11        6.45       11.28     10.52 o 
  -3   1  11        3.27       -3.05      8.26 o 
  -2   1  11     4972.81     4736.97    182.99 o 
  -1   1  11     1181.00     1247.95     50.01 o 
   0   1  11     7971.44     7546.69    290.55 o 
   1   1  11     1085.99     1001.30     40.64 o 
   2   1  11     8662.21     8556.44    368.06 o 
   3   1  11      239.08      205.57     14.33 o 
   4   1  11     1272.32     1347.06     69.65 o 
   5   1  11       92.99       98.85     15.17 o 
   6   1  11       74.78       65.23     27.82 o 
   7   1  11       47.22       24.32     30.06 o 
  10   1  11       59.18      102.28     43.78 o 
 -11   2  11       46.67       94.52     32.60 o 
 -10   2  11       88.26       81.75     22.02 o 
  -9   2  11      125.24      152.82     31.61 o 
  -8   2  11        0.15        8.78     16.49 o 
  -7   2  11       37.38        7.37     14.27 o 
  -6   2  11      249.04      222.08     24.03 o 
  -5   2  11      170.06      162.14     14.98 o 
  -4   2  11     1855.24     1702.04     75.32 o 
  -3   2  11       24.43       37.78      8.85 o 
  -2   2  11     1220.14     1208.15     48.20 o 
  -1   2  11       16.99        0.31      7.62 o 
   0   2  11      184.14      163.87     10.78 o 
   1   2  11      318.98      325.27     15.96 o 
   2   2  11     1433.67     1491.04     66.48 o 
   3   2  11     2356.10     2502.73    126.50 o 
   4   2  11     1355.36     1380.18     71.53 o 
   5   2  11      625.03      672.40     43.50 o 
   6   2  11      496.82      515.97     40.17 o 
   7   2  11      168.26      168.39     35.55 o 
   8   2  11      136.31       98.04     35.80 o 
   9   2  11      194.56      156.54     44.78 o 
  10   2  11       19.53       11.23     41.54 o 
  11   2  11       39.85        0.37     44.78 o 
 -11   3  11       25.77       19.90     24.41 o 
 -10   3  11       87.12       69.15     22.01 o 
  -9   3  11       65.12       47.18     18.74 o 
  -8   3  11       30.92       31.69     21.50 o 
  -7   3  11      940.37      913.93     44.23 o 
  -6   3  11      424.41      509.85     27.70 o 
  -5   3  11      128.33      137.07     14.57 o 
  -4   3  11      289.06      284.86     15.87 o 
  -3   3  11      329.10      312.00     20.67 o 
  -2   3  11      832.29      790.40     32.86 o 
  -1   3  11     1749.47     1739.52     68.65 o 
   0   3  11     1853.42     1771.44     70.06 o 
   1   3  11     4565.85     4784.95    207.08 o 
   2   3  11      575.74      541.74     26.97 o 
   3   3  11       89.90      104.37     12.10 o 
   4   3  11      732.84      799.74     46.47 o 
   5   3  11       59.45       90.53     41.41 o 
   6   3  11       90.37       95.65     22.06 o 
   7   3  11      363.19      206.44     38.17 o 
   8   3  11       10.83        1.90     23.53 o 
   9   3  11      247.11      230.63     45.15 o 
  10   3  11       12.52      -17.46     38.92 o 
  11   3  11       26.52       98.41     50.02 o 
 -11   4  11       41.60       13.36     36.13 o 
 -10   4  11       30.85       31.75     21.83 o 
  -9   4  11        2.23       27.47     18.99 o 
  -8   4  11       43.47       24.46     17.20 o 
  -7   4  11      193.90      234.76     33.81 o 
  -6   4  11      120.55      118.79     16.58 o 
  -5   4  11     1875.57     1929.94     85.89 o 
  -4   4  11      714.95      756.64     40.34 o 
  -3   4  11     5390.47     5193.83    201.07 o 
  -2   4  11     1250.31     1219.54     49.16 o 
  -1   4  11     2696.40     2716.07    105.93 o 
   0   4  11     1631.26     1597.93     70.89 o 
   1   4  11     1080.29     1069.24     48.92 o 
   2   4  11      290.51      271.91     21.17 o 
   3   4  11      568.80      508.58     36.20 o 
   4   4  11      394.08      364.75     28.79 o 
   5   4  11     3289.30     3192.98    196.02 o 
   6   4  11       28.28       32.33     36.42 o 
   7   4  11      582.08      638.78     39.89 o 
   8   4  11        6.18       54.51     26.02 o 
   9   4  11        7.38       21.22     29.83 o 
  10   4  11       13.99       31.81     45.65 o 
  11   4  11       18.45      -47.27     47.27 o 
 -11   5  11        3.16      -22.96     22.96 o 
 -10   5  11       26.02       66.05     22.44 o 
  -9   5  11       85.17       67.69     20.29 o 
  -8   5  11        3.87       10.91     16.71 o 
  -7   5  11      122.62      129.02     21.10 o 
  -6   5  11      127.07      162.42     16.53 o 
  -5   5  11       78.23       60.52     13.01 o 
  -4   5  11       60.96       37.47     10.42 o 
  -3   5  11       13.08       -2.53      8.99 o 
  -2   5  11      384.91      408.04     24.15 o 
  -1   5  11       71.41       83.76     16.22 o 
   0   5  11        2.73       -5.95     12.76 o 
   1   5  11      482.90      489.74     40.70 o 
   2   5  11      189.98      209.11     14.52 o 
   3   5  11      121.53      149.31     18.49 o 
   4   5  11     1417.19     1401.09     72.88 o 
   5   5  11        3.73        1.84     16.23 o 
   6   5  11      427.60      521.69     34.39 o 
   7   5  11       76.36       61.80     20.42 o 
   8   5  11      659.81      665.73     51.63 o 
   9   5  11        4.17       12.87     27.36 o 
  10   5  11      121.43      112.01     49.02 o 
 -11   6  11        1.56      -20.38     25.58 o 
 -10   6  11       52.75       44.97     22.15 o 
  -9   6  11       21.82       22.04     20.60 o 
  -8   6  11        8.50       -6.96     17.10 o 
  -7   6  11       41.33       62.21     16.79 o 
  -6   6  11      459.43      479.94     27.35 o 
  -5   6  11     1441.02     1602.64     72.42 o 
  -4   6  11     1117.61     1262.00     51.16 o 
  -3   6  11     1615.83     1625.56     64.85 o 
  -2   6  11     1969.77     2062.36     81.56 o 
  -1   6  11     3995.27     3783.36    146.94 o 
   0   6  11       29.69       52.29      9.42 o 
   1   6  11       13.99       -3.54     10.43 o 
   2   6  11       15.25       24.43     11.92 o 
   3   6  11     1496.09     1619.81     73.01 o 
   4   6  11      754.79      749.99     37.15 o 
   5   6  11      174.59      206.67     18.43 o 
   6   6  11        2.57      -12.39     15.81 o 
   7   6  11      255.56      340.84     39.94 o 
   8   6  11        0.77       -5.67     24.98 o 
   9   6  11       15.15       41.09     31.57 o 
  10   6  11       39.35       34.57     35.68 o 
 -11   7  11        0.93       26.44     24.95 o 
 -10   7  11        0.20        1.96     22.43 o 
  -9   7  11       36.08       30.23     20.46 o 
  -8   7  11        2.53      -17.72     17.72 o 
  -7   7  11      411.73      454.22     27.40 o 
  -6   7  11       64.21       56.07     25.01 o 
  -5   7  11      400.02      397.42     36.06 o 
  -4   7  11      764.05      755.04     39.52 o 
  -3   7  11       71.22       87.81     14.88 o 
  -2   7  11      245.89      298.50     17.03 o 
  -1   7  11     2473.22     2347.02     91.79 o 
   0   7  11     3920.58     3925.43    152.90 o 
   1   7  11     1829.60     1853.10     72.90 o 
   2   7  11     2375.34     2332.97    103.09 o 
   3   7  11       29.68        9.46     13.13 o 
   4   7  11        7.48       -6.55     13.12 o 
   5   7  11        8.68        6.40     14.56 o 
   6   7  11       11.70       43.17     17.03 o 
   7   7  11      202.35      207.90     27.32 o 
   8   7  11      141.72      233.56     28.79 o 
   9   7  11      137.99       51.11     31.33 o 
  10   7  11        1.22        9.32     41.35 o 
 -11   8  11       80.11      109.19     38.66 o 
 -10   8  11       21.03        2.57     23.18 o 
  -9   8  11       35.38       63.64     20.91 o 
  -8   8  11        1.31       -4.41     18.09 o 
  -7   8  11       66.68       58.96     16.98 o 
  -6   8  11       74.38       66.12     15.36 o 
  -5   8  11      210.06      208.75     37.52 o 
  -4   8  11      236.14      309.90     30.94 o 
  -3   8  11      510.08      518.12     41.28 o 
  -2   8  11       60.55       96.84     15.25 o 
  -1   8  11      580.65      608.21     32.45 o 
   0   8  11       34.57       10.57      9.68 o 
   1   8  11       15.87       41.29     12.64 o 
   2   8  11      315.19      267.01     18.76 o 
   3   8  11       31.07        2.13     12.61 o 
   4   8  11     1452.98     1639.27     80.37 o 
   5   8  11       67.32       73.21     19.68 o 
   6   8  11       36.40       37.61     16.62 o 
   7   8  11       25.15       29.61     19.00 o 
   8   8  11       81.32       70.13     25.27 o 
   9   8  11      106.31       86.58     34.53 o 
  10   8  11        1.53      -28.58     34.72 o 
 -11   9  11        7.07      -36.05     60.62 o 
 -10   9  11      169.30      156.15     26.59 o 
  -9   9  11      113.03      101.77     21.15 o 
  -8   9  11      260.11      262.35     24.29 o 
  -7   9  11      420.18      367.84     36.75 o 
  -6   9  11      344.32      269.41     20.87 o 
  -5   9  11      118.64      130.25     16.38 o 
  -4   9  11       49.96       34.75     13.69 o 
  -3   9  11      876.03      911.11     44.18 o 
  -2   9  11     3389.31     3354.68    145.76 o 
  -1   9  11      425.51      420.10     20.81 o 
   0   9  11     2640.56     2791.11    122.27 o 
   1   9  11        8.17        4.61     12.62 o 
   2   9  11     2388.98     2392.72    106.21 o 
   3   9  11      191.23      164.84     16.77 o 
   4   9  11      838.85      861.44     42.83 o 
   5   9  11      359.24      379.12     45.98 o 
   6   9  11       25.07       56.28     17.84 o 
   7   9  11      315.65      397.46     28.33 o 
   8   9  11      129.02      133.72     28.46 o 
   9   9  11       55.81       71.57     43.53 o 
  10   9  11       26.97      -36.41     36.41 o 
 -10  10  11       61.36       78.11     28.46 o 
  -9  10  11        0.92       -3.50     28.59 o 
  -8  10  11       11.04       30.26     19.77 o 
  -7  10  11        0.98        0.26     18.98 o 
  -6  10  11      211.93      224.09     29.72 o 
  -5  10  11       46.40       32.47     14.98 o 
  -4  10  11      317.97      289.89     20.25 o 
  -3  10  11       48.18       28.49     12.39 o 
  -2  10  11      414.39      441.37     21.50 o 
  -1  10  11      169.78      155.70     18.51 o 
   0  10  11      314.20      289.32     19.69 o 
   1  10  11      695.62      690.74     34.74 o 
   2  10  11       13.13        6.85     13.12 o 
   3  10  11      254.12      181.49     21.60 o 
   4  10  11      530.43      579.08     32.00 o 
   5  10  11      394.71      399.26     46.16 o 
   6  10  11       22.56       11.01     18.25 o 
   7  10  11      303.04      212.54     23.54 o 
   8  10  11       53.87       62.73     24.47 o 
   9  10  11       22.07       38.89     33.23 o 
  10  10  11       37.23        3.93     41.91 o 
 -10  11  11       23.28       19.10     29.42 o 
  -9  11  11      260.57      221.35     26.67 o 
  -8  11  11       24.05       -0.50     20.10 o 
  -7  11  11      464.63      459.41     32.05 o 
  -6  11  11      280.36      324.23     44.61 o 
  -5  11  11        8.12       -4.74     15.30 o 
  -4  11  11      126.47      126.51     16.26 o 
  -3  11  11       31.07       14.51     13.78 o 
  -2  11  11        3.63      -11.27     11.27 o 
  -1  11  11     1247.22     1242.33     61.34 o 
   0  11  11      430.29      384.70     22.98 o 
   1  11  11      757.81      729.92     36.55 o 
   2  11  11     1324.44     1400.27     64.20 o 
   3  11  11      364.93      366.91     24.16 o 
   4  11  11       72.51       52.52     17.79 o 
   5  11  11        4.94        3.70     17.14 o 
   6  11  11      258.53      247.83     22.97 o 
   7  11  11      105.10      104.94     23.01 o 
   8  11  11        0.26       18.94     23.50 o 
   9  11  11       91.28      111.39     33.10 o 
 -10  12  11       31.15       31.50     31.81 o 
  -9  12  11       30.06      -16.66     26.98 o 
  -8  12  11       45.68       38.97     24.84 o 
  -7  12  11       53.89       40.40     22.76 o 
  -6  12  11       66.26       13.38     20.38 o 
  -5  12  11       15.50        7.75     15.81 o 
  -4  12  11      342.20      312.87     29.00 o 
  -3  12  11      191.41      147.58     16.72 o 
  -2  12  11      241.91      339.96     28.92 o 
  -1  12  11      124.16       86.06     15.18 o 
   0  12  11       35.10       21.58     13.47 o 
   1  12  11       55.36       38.35     14.09 o 
   2  12  11       59.20       28.03     14.30 o 
   3  12  11      962.00     1034.62     50.26 o 
   4  12  11      259.12      241.00     21.32 o 
   5  12  11      327.08      376.92     27.21 o 
   6  12  11      198.62      208.70     33.05 o 
   7  12  11      107.21      148.27     24.72 o 
   8  12  11       31.53      -11.54     24.09 o 
   9  12  11        1.03        2.18     30.37 o 
 -10  13  11        1.45        0.87     62.74 o 
  -9  13  11        8.31       -2.94     51.76 o 
  -8  13  11      428.52      410.96     47.19 o 
  -7  13  11       25.04        1.18     24.21 o 
  -6  13  11      404.83      462.27     34.89 o 
  -5  13  11        0.22        2.10     16.70 o 
  -4  13  11       55.18       54.48     19.39 o 
  -3  13  11        6.98        4.41     18.48 o 
  -2  13  11       47.90       77.92     19.99 o 
  -1  13  11      586.17      647.28     33.84 o 
   0  13  11       43.27       27.88     15.20 o 
   1  13  11      271.42      258.74     31.73 o 
   2  13  11      406.17      434.64     26.64 o 
   3  13  11       79.90       88.47     18.20 o 
   4  13  11      219.41      197.65     40.31 o 
   5  13  11        5.30       -3.87     18.33 o 
   6  13  11        3.95       12.31     20.97 o 
   7  13  11        6.28       41.58     22.95 o 
   8  13  11       25.36       -0.59     24.54 o 
   9  13  11       22.79       -2.09     32.73 o 
  -9  14  11       57.86       27.20     39.21 o 
  -8  14  11        3.04      -19.10     34.68 o 
  -7  14  11       58.02       41.60     33.68 o 
  -6  14  11       18.63       -4.98     22.30 o 
  -5  14  11      307.79      321.08     28.45 o 
  -4  14  11        0.56        6.00     17.42 o 
  -3  14  11      987.62      904.55     52.64 o 
  -2  14  11       24.40        1.22     18.81 o 
  -1  14  11      228.66      206.31     19.65 o 
   0  14  11      672.32      755.60     39.22 o 
   1  14  11        0.08       -0.52     15.67 o 
   2  14  11     1236.97     1281.02     60.63 o 
   3  14  11      598.29      605.15     34.34 o 
   4  14  11      297.91      315.11     37.75 o 
   5  14  11      125.32      154.57     21.37 o 
   6  14  11      379.49      336.67     27.93 o 
   7  14  11      157.78      181.22     25.59 o 
   8  14  11        9.29        6.98     27.32 o 
  -9  15  11        4.13      -13.38     38.40 o 
  -8  15  11        1.07       -7.16     34.42 o 
  -7  15  11       54.55       32.60     39.42 o 
  -6  15  11       36.73       32.34     24.92 o 
  -5  15  11      231.91      274.10     41.05 o 
  -4  15  11       22.77       29.10     21.07 o 
  -3  15  11        0.37       -6.46     19.18 o 
  -2  15  11       47.98       24.04     19.93 o 
  -1  15  11      104.68       84.90     17.68 o 
   0  15  11        4.35      -13.09     16.50 o 
   1  15  11      387.04      366.92     28.82 o 
   2  15  11        0.05       29.94     17.36 o 
   3  15  11        6.03       15.19     17.81 o 
   4  15  11       11.54        4.49     23.10 o 
   5  15  11        0.13        0.29     21.35 o 
   6  15  11        0.36       14.60     22.69 o 
   7  15  11      106.35       69.28     28.55 o 
   8  15  11       95.74       72.87     28.98 o 
  -8  16  11        6.62      -32.33     44.53 o 
  -7  16  11        8.83       31.32     33.57 o 
  -6  16  11       52.31       39.47     32.16 o 
  -5  16  11        0.84        4.35     23.59 o 
  -4  16  11      338.48      355.49     33.66 o 
  -3  16  11      156.90      148.91     24.87 o 
  -2  16  11      357.33      334.78     28.96 o 
  -1  16  11      121.11       81.03     18.69 o 
   0  16  11        0.36       -3.10     16.99 o 
   1  16  11      183.66      129.74     19.67 o 
   2  16  11       88.10      103.70     21.14 o 
   3  16  11       11.06       20.37     19.42 o 
   4  16  11       85.32      117.77     22.38 o 
   5  16  11       74.15       59.28     21.51 o 
   6  16  11       64.08       40.26     23.95 o 
   7  16  11       90.08      133.42     27.18 o 
   8  16  11        0.10      -23.20     62.49 o 
  -8  17  11       15.27       14.34     57.38 o 
  -7  17  11        7.18       19.43     36.97 o 
  -6  17  11        3.24       23.20     50.14 o 
  -5  17  11       36.12       30.93     26.22 o 
  -4  17  11        0.76      -16.11     23.49 o 
  -3  17  11        3.22       -3.47     22.13 o 
  -2  17  11      107.80      123.21     32.51 o 
  -1  17  11      185.60      206.51     32.10 o 
   0  17  11      427.12      414.82     43.05 o 
   1  17  11        4.31        3.04     17.85 o 
   2  17  11      267.47      261.78     24.47 o 
   3  17  11       93.28       90.39     21.24 o 
   4  17  11       46.47       25.65     21.05 o 
   5  17  11        0.28       25.41     22.09 o 
   6  17  11      121.66      195.96     27.76 o 
   7  17  11       68.22       30.66     28.55 o 
  -7  18  11       18.09       45.15     57.25 o 
  -6  18  11        8.33       40.54     51.89 o 
  -5  18  11      122.72       58.42     57.19 o 
  -4  18  11        6.64       -9.58     26.31 o 
  -3  18  11      143.91      134.37     25.72 o 
  -2  18  11        0.58       -5.86     27.87 o 
  -1  18  11      261.16      283.50     59.32 o 
   0  18  11        0.04       12.47     19.00 o 
   1  18  11       80.07       84.83     21.09 o 
   2  18  11       10.73       12.94     20.72 o 
   3  18  11        0.83        8.90     20.25 o 
   4  18  11        1.64       20.26     23.32 o 
   5  18  11        0.63      -22.77     22.77 o 
   6  18  11        9.95       20.88     26.06 o 
   7  18  11        0.89      -24.82     63.49 o 
  -7  19  11        5.35       -3.49     52.14 o 
  -6  19  11       27.85       35.54     39.54 o 
  -5  19  11       15.44       -7.94     32.90 o 
  -4  19  11        0.20       -1.01     35.55 o 
  -3  19  11       85.58      136.16     28.27 o 
  -2  19  11       13.53       34.27     25.64 o 
  -1  19  11       38.67       -1.85     22.78 o 
   0  19  11      198.01      245.16     35.18 o 
   1  19  11       85.53       82.57     21.49 o 
   2  19  11      136.98      125.67     23.77 o 
   3  19  11        1.24       -2.97     22.49 o 
   4  19  11        5.21       31.78     25.33 o 
   5  19  11       19.16        2.98     26.34 o 
   6  19  11       12.21       12.26     28.07 o 
  -6  20  11       14.37      -28.19     51.76 o 
  -5  20  11        0.34       -6.71     35.03 o 
  -4  20  11      177.06      192.40     53.14 o 
  -3  20  11       19.49       71.17     33.18 o 
  -2  20  11       93.70       66.22     28.40 o 
  -1  20  11        4.01       10.06     27.34 o 
   0  20  11       57.26       52.51     23.08 o 
   1  20  11        3.58       -8.76     22.00 o 
   2  20  11       23.81        8.80     23.25 o 
   3  20  11       43.09       -1.80     25.04 o 
   4  20  11       14.11       14.88     24.39 o 
   5  20  11        4.54        6.29     27.26 o 
  -5  21  11       43.62       77.83     41.12 o 
  -4  21  11       34.89        0.37     37.57 o 
  -3  21  11        2.55       15.61     34.40 o 
  -2  21  11       25.42       58.33     29.19 o 
  -1  21  11       41.32       23.24     28.92 o 
   0  21  11       72.33       59.99     26.43 o 
   1  21  11       70.76       41.88     24.85 o 
   2  21  11       13.91       -7.22     24.97 o 
   3  21  11        2.94       -1.54     25.89 o 
   4  21  11        2.21       17.43     26.19 o 
   5  21  11       15.00      -18.34     55.63 o 
  -4  22  11        0.04        4.33     35.49 o 
  -3  22  11        2.52       19.06     35.32 o 
  -2  22  11        7.42      -16.06     43.53 o 
  -1  22  11       35.54        8.13     31.19 o 
   0  22  11        7.55      -20.22     25.66 o 
   1  22  11       77.25       37.70     35.97 o 
   2  22  11        7.24       28.76     26.12 o 
   3  22  11       31.70        9.32     27.94 o 
  -3  23  11        0.04        8.36     50.89 o 
  -2  23  11        0.13        2.84     37.79 o 
  -1  23  11        2.89       20.83     37.57 o 
   0  23  11       43.39       47.43     28.39 o 
   1  23  11       12.84      -18.69     31.31 o 
   2  23  11        5.17        6.11     42.34 o 
 -10   0  12       11.71       22.70     30.12 o 
  -8   0  12       39.16       46.69     48.02 o 
  -6   0  12     1373.41     1490.22     96.05 o 
  -4   0  12     2807.71     2892.91    179.22 o 
  -2   0  12       18.00       -8.81     14.15 o 
   0   0  12      206.03      196.27     19.62 o 
   2   0  12      353.71      409.96     31.07 o 
   4   0  12      522.59      550.07     57.25 o 
   6   0  12        7.09      -29.31     29.31 o 
 -11   1  12       53.07       70.62     26.66 o 
 -10   1  12      141.73      144.22     24.07 o 
  -9   1  12      164.85       96.55     20.22 o 
  -8   1  12      365.27      308.03     23.68 o 
  -7   1  12        4.67       19.69     14.81 o 
  -6   1  12        8.11       11.27     13.48 o 
  -5   1  12      488.81      522.87     27.93 o 
  -4   1  12      468.59      501.08     40.09 o 
  -3   1  12     2040.43     2084.95     82.74 o 
  -2   1  12      959.83     1031.48     41.90 o 
  -1   1  12     1505.30     1531.40     61.06 o 
   0   1  12      341.98      355.89     31.43 o 
   1   1  12      608.41      735.92     34.55 o 
   2   1  12       15.12       17.66     11.40 o 
   3   1  12      614.02      579.89     33.36 o 
   4   1  12      162.30      144.29     20.09 o 
   5   1  12      675.58      658.76     47.05 o 
   6   1  12      439.43      355.24     45.78 o 
  10   1  12       23.74       13.35     38.92 o 
 -11   2  12       32.56       54.77     27.17 o 
 -10   2  12       14.06       32.90     22.55 o 
  -9   2  12       22.27        1.31     18.69 o 
  -8   2  12       17.33        9.84     17.12 o 
  -7   2  12      816.28      812.19     40.99 o 
  -6   2  12      244.02      274.74     20.53 o 
  -5   2  12      731.60      715.25     36.03 o 
  -4   2  12      324.65      365.66     24.20 o 
  -3   2  12      627.41      586.86     26.17 o 
  -2   2  12     1459.32     1535.77     61.38 o 
  -1   2  12     1412.59     1396.08     55.88 o 
   0   2  12     2784.99     2432.16     95.31 o 
   1   2  12     3003.69     2871.88    125.31 o 
   2   2  12     3452.84     3541.39    153.57 o 
   3   2  12     1549.29     1483.83     76.49 o 
   4   2  12      607.48      759.40     42.46 o 
   5   2  12      692.82      733.25     51.72 o 
   6   2  12      127.07      142.94     33.93 o 
   7   2  12       51.33       54.13     34.80 o 
  10   2  12       55.32       50.77     45.90 o 
 -11   3  12       33.43       72.30     27.56 o 
 -10   3  12       50.97       12.72     22.12 o 
  -9   3  12      272.43      308.50     35.25 o 
  -8   3  12       54.33       65.74     17.97 o 
  -7   3  12      251.49      293.84     40.26 o 
  -6   3  12        4.86       21.71     14.40 o 
  -5   3  12      856.65      900.43     43.44 o 
  -4   3  12     2306.51     2571.30    113.05 o 
  -3   3  12       81.27       93.27     11.01 o 
  -2   3  12     1869.35     2044.48     79.93 o 
  -1   3  12        2.85       -0.45      8.70 o 
   0   3  12      436.99      431.08     27.85 o 
   1   3  12      131.67      161.42     25.66 o 
   2   3  12      307.50      353.73     20.19 o 
   3   3  12      162.07      151.30     15.97 o 
   4   3  12      358.03      347.85     30.07 o 
   5   3  12        2.96        4.60     19.18 o 
   6   3  12      557.68      575.17     44.34 o 
   7   3  12        9.26       30.81     33.68 o 
   8   3  12      381.17      371.82     50.77 o 
   9   3  12      172.49      193.71     50.02 o 
  10   3  12      109.10       23.57     47.40 o 
 -11   4  12       24.53       -0.32     32.23 o 
 -10   4  12        0.51       14.37     22.83 o 
  -9   4  12       20.20        9.24     20.47 o 
  -8   4  12      161.05      140.13     20.97 o 
  -7   4  12      170.59      178.95     18.60 o 
  -6   4  12      607.01      535.44     29.77 o 
  -5   4  12      165.39      166.24     16.09 o 
  -4   4  12       54.78       43.00     13.22 o 
  -3   4  12      573.93      618.33     27.41 o 
  -2   4  12      562.21      595.74     25.88 o 
  -1   4  12      342.36      405.58     22.49 o 
   0   4  12     3940.30     3853.23    167.98 o 
   1   4  12      392.09      377.13     23.17 o 
   2   4  12     5130.19     5114.81    220.92 o 
   3   4  12        1.21        2.45     16.38 o 
   4   4  12     2777.96     2595.47    132.02 o 
   5   4  12        0.54        9.62     20.41 o 
   6   4  12      121.76      117.09     25.04 o 
   7   4  12       49.33        2.73     55.26 o 
   8   4  12      102.47      109.56     51.39 o 
   9   4  12       30.54       -5.11     41.29 o 
  10   4  12      134.28      159.41     48.02 o 
 -11   5  12       14.08      -26.08     26.08 o 
 -10   5  12       66.87       50.74     22.53 o 
  -9   5  12       41.14       75.62     29.47 o 
  -8   5  12       34.02       23.79     18.13 o 
  -7   5  12      122.68      143.17     18.01 o 
  -6   5  12       12.19       -2.03     23.46 o 
  -5   5  12      181.07      241.30     36.89 o 
  -4   5  12       56.43       37.62     14.20 o 
  -3   5  12     1911.71     1758.86     69.88 o 
  -2   5  12      209.36      180.28     18.80 o 
  -1   5  12      704.61      694.58     34.02 o 
   0   5  12      301.37      285.67     33.68 o 
   1   5  12      827.52      871.79     41.27 o 
   2   5  12       49.15       46.29     11.15 o 
   3   5  12      451.23      458.62     28.99 o 
   4   5  12       14.20       17.99     16.03 o 
   5   5  12        3.08       -7.59     19.79 o 
   6   5  12       24.82       25.79     20.40 o 
   7   5  12       60.86       58.67     30.62 o 
   8   5  12        1.73      -34.99     34.99 o 
   9   5  12       36.65       25.60     38.85 o 
  10   5  12        5.81       31.31     50.77 o 
 -11   6  12        8.79      -21.36     40.57 o 
 -10   6  12       10.65       -4.96     23.03 o 
  -9   6  12        0.83        3.03     19.75 o 
  -8   6  12       46.04       31.75     18.39 o 
  -7   6  12      165.78      148.33     18.62 o 
  -6   6  12       29.12        6.52     15.06 o 
  -5   6  12      399.13      416.79     24.74 o 
  -4   6  12       25.93        8.25     11.07 o 
  -3   6  12      140.58      109.68     13.27 o 
  -2   6  12      250.35      190.78     20.06 o 
  -1   6  12       75.13       75.65     13.75 o 
   0   6  12     1487.77     1506.99     59.76 o 
   1   6  12     1012.99      991.02     41.32 o 
   2   6  12     2693.65     2518.61    110.24 o 
   3   6  12      199.05      214.41     17.25 o 
   4   6  12      980.85     1083.33     51.30 o 
   5   6  12       37.73       36.56     20.29 o 
   6   6  12      124.56      104.96     22.25 o 
   7   6  12      304.32      311.53     29.31 o 
   8   6  12      107.14       82.67     26.37 o 
   9   6  12      292.10      317.19     91.37 o 
  10   6  12       18.33       48.89     52.51 o 
 -11   7  12        2.73      -31.23     41.60 o 
 -10   7  12       82.92       84.94     24.15 o 
  -9   7  12       11.37        8.23     20.22 o 
  -8   7  12       50.61       68.86     18.92 o 
  -7   7  12       92.88      116.96     18.65 o 
  -6   7  12       17.24        6.22     14.95 o 
  -5   7  12      420.86      413.19     46.20 o 
  -4   7  12     1018.14      968.46     46.29 o 
  -3   7  12     1335.39     1310.38     59.51 o 
  -2   7  12     5008.75     5077.47    195.97 o 
  -1   7  12      301.31      275.01     15.71 o 
   0   7  12     2799.36     2926.72    114.86 o 
   1   7  12      606.81      565.40     29.39 o 
   2   7  12        8.10      -11.91     11.91 o 
   3   7  12      259.54      219.96     18.13 o 
   4   7  12       16.96       22.75     24.43 o 
   5   7  12      202.46      311.66     30.59 o 
   6   7  12      488.65      475.71     29.59 o 
   7   7  12      327.81      357.23     31.36 o 
   8   7  12      211.43      267.36     30.47 o 
   9   7  12       95.83      148.95     35.38 o 
  10   7  12       41.42       30.81     37.72 o 
 -10   8  12       96.89       85.01     24.89 o 
  -9   8  12      108.87      107.24     22.86 o 
  -8   8  12       17.51        9.74     19.22 o 
  -7   8  12       70.11       50.01     17.86 o 
  -6   8  12      269.26      307.86     23.40 o 
  -5   8  12       55.59       25.14     14.67 o 
  -4   8  12      718.43      830.46     40.49 o 
  -3   8  12       20.70       14.39     12.64 o 
  -2   8  12     2321.25     2239.03     88.00 o 
  -1   8  12      695.31      847.47     36.22 o 
   0   8  12      134.89      142.80     12.89 o 
   1   8  12     1275.98     1285.85     62.96 o 
   2   8  12      517.29      538.85     29.31 o 
   3   8  12      511.27      450.64     42.33 o 
   4   8  12      119.02       64.50     17.15 o 
   5   8  12      371.81      392.61     26.45 o 
   6   8  12      221.13      260.66     23.41 o 
   7   8  12        0.60       10.43     23.94 o 
   8   8  12      241.53      175.74     27.98 o 
   9   8  12        1.84       28.50     33.63 o 
  10   8  12       32.63       14.10     71.60 o 
 -10   9  12       79.33       79.43     25.87 o 
  -9   9  12      128.76      112.50     23.82 o 
  -8   9  12       33.99       65.98     20.08 o 
  -7   9  12       20.48       14.33     17.99 o 
  -6   9  12       51.29      138.95     43.92 o 
  -5   9  12      213.81      213.20     23.06 o 
  -4   9  12       55.83       79.35     15.19 o 
  -3   9  12     2108.74     2015.99     97.36 o 
  -2   9  12        2.32        0.12     11.16 o 
  -1   9  12     1580.13     1594.15     64.36 o 
   0   9  12       76.11       66.95     13.47 o 
   1   9  12      243.45      227.31     23.86 o 
   2   9  12       30.16       37.42     14.69 o 
   3   9  12        6.76        7.35     14.38 o 
   4   9  12      556.54      548.19     70.05 o 
   5   9  12     1114.60     1204.92     74.07 o 
   6   9  12        6.28        2.95     18.31 o 
   7   9  12      462.84      497.78     65.45 o 
   8   9  12       15.55       75.28     27.08 o 
   9   9  12      114.14      172.98     57.50 o 
 -10  10  12       28.58       11.84     25.47 o 
  -9  10  12        0.26      -12.03     22.58 o 
  -8  10  12       43.53       34.73     20.71 o 
  -7  10  12      127.46      211.56     47.46 o 
  -6  10  12      280.48      341.77     29.07 o 
  -5  10  12      445.24      461.43     32.65 o 
  -4  10  12      443.07      484.24     43.77 o 
  -3  10  12      120.30      129.53     15.65 o 
  -2  10  12        3.55        2.20     13.45 o 
  -1  10  12        3.80        6.18     12.76 o 
   0  10  12        2.57        0.42     13.90 o 
   1  10  12        2.17      -13.16     13.16 o 
   2  10  12      111.98      109.47     16.22 o 
   3  10  12      406.73      385.27     29.18 o 
   4  10  12       93.09       63.16     17.14 o 
   5  10  12       49.01       53.99     18.09 o 
   6  10  12      220.82      276.02     27.80 o 
   7  10  12       42.97       37.95     21.27 o 
   8  10  12        1.40        1.07     27.49 o 
   9  10  12       46.14       41.61     29.88 o 
 -10  11  12       71.80       74.19     41.48 o 
  -9  11  12       12.29       10.11     25.16 o 
  -8  11  12      286.82      295.75     47.95 o 
  -7  11  12        3.85      -22.76     22.76 o 
  -6  11  12       15.36      -11.53     20.46 o 
  -5  11  12        9.11       25.39     16.45 o 
  -4  11  12       17.14        3.91     15.78 o 
  -3  11  12       44.84       45.25     14.62 o 
  -2  11  12      282.76      345.06     60.96 o 
  -1  11  12        4.23       -0.66     13.91 o 
   0  11  12        6.89        8.26     14.40 o 
   1  11  12        1.94        9.86     13.77 o 
   2  11  12        8.51       26.79     15.02 o 
   3  11  12       27.56       12.23     15.79 o 
   4  11  12      194.26      216.32     20.87 o 
   5  11  12        4.71       29.86     19.50 o 
   6  11  12      287.44      310.16     25.85 o 
   7  11  12       58.23       59.32     30.35 o 
   8  11  12       82.13      102.94     26.11 o 
   9  11  12        0.48       28.22     32.01 o 
  -9  12  12       10.39       16.10     30.22 o 
  -8  12  12       74.10       23.66     25.96 o 
  -7  12  12      238.92      222.31     27.41 o 
  -6  12  12       46.04       15.07     23.00 o 
  -5  12  12      450.76      453.50     27.93 o 
  -4  12  12       48.57       24.96     16.42 o 
  -3  12  12       99.19       97.14     16.59 o 
  -2  12  12       55.34       61.87     25.99 o 
  -1  12  12      230.05      204.12     18.87 o 
   0  12  12     1468.83     1580.41     72.50 o 
   1  12  12     1084.06     1028.73     49.90 o 
   2  12  12      926.61      895.51     51.60 o 
   3  12  12      822.48      812.49     62.56 o 
   4  12  12      794.18      732.02     38.95 o 
   5  12  12      363.39      366.09     26.63 o 
   6  12  12      103.03      150.35     40.54 o 
   7  12  12      152.85      172.67     25.60 o 
   8  12  12        5.34       23.78     26.12 o 
   9  12  12       19.46       18.61     34.96 o 
  -9  13  12       94.24       90.68     65.86 o 
  -8  13  12        0.31       -9.21     26.62 o 
  -7  13  12      141.12      118.32     30.86 o 
  -6  13  12       58.57       62.15     36.79 o 
  -5  13  12       59.09      104.84     34.57 o 
  -4  13  12        7.79       16.14     18.99 o 
  -3  13  12       29.40       47.49     19.38 o 
  -2  13  12       48.05       31.94     19.24 o 
  -1  13  12      159.35      170.17     19.40 o 
   0  13  12       92.57       84.04     16.79 o 
   1  13  12      115.40      104.86     21.85 o 
   2  13  12        0.70       -6.06     15.94 o 
   3  13  12      145.84       81.13     23.71 o 
   4  13  12        1.73       13.96     18.38 o 
   5  13  12       23.97       11.66     19.44 o 
   6  13  12       61.58       70.92     21.94 o 
   7  13  12       63.80       56.12     25.92 o 
   8  13  12       40.03       11.19     28.12 o 
  -9  14  12        1.72       -7.21     36.14 o 
  -8  14  12       22.92      -27.30     33.85 o 
  -7  14  12        0.53       32.16     25.98 o 
  -6  14  12      141.89      160.08     27.71 o 
  -5  14  12        1.49       21.21     18.45 o 
  -4  14  12      157.81      185.55     49.46 o 
  -3  14  12      113.05       77.79     21.12 o 
  -2  14  12        9.21       20.43     20.88 o 
  -1  14  12       25.96       55.38     17.76 o 
   0  14  12      727.16      779.57     46.87 o 
   1  14  12      466.76      507.77     30.26 o 
   2  14  12      779.00      788.45     40.96 o 
   3  14  12      410.81      400.03     36.17 o 
   4  14  12      658.29      616.73     47.01 o 
   5  14  12        2.67        7.35     20.95 o 
   6  14  12       23.83       11.07     22.42 o 
   7  14  12       12.71        8.53     25.84 o 
   8  14  12        0.92        2.98     28.25 o 
  -8  15  12       38.02       25.26     36.50 o 
  -7  15  12       19.93       27.12     28.06 o 
  -6  15  12       27.31       45.81     35.05 o 
  -5  15  12       68.59       82.33     25.85 o 
  -4  15  12       16.10       23.50     26.85 o 
  -3  15  12      242.42      249.99     39.75 o 
  -2  15  12      196.12      132.99     22.77 o 
  -1  15  12      138.72      146.04     20.19 o 
   0  15  12      180.50      180.78     20.45 o 
   1  15  12       95.00       65.03     18.43 o 
   2  15  12       57.16       50.52     20.49 o 
   3  15  12       17.50       11.71     18.61 o 
   4  15  12      163.99      143.03     26.48 o 
   5  15  12        5.27       24.00     21.27 o 
   6  15  12       61.27       70.49     25.58 o 
   7  15  12      100.27       98.06     30.32 o 
   8  15  12        0.23       36.63     43.35 o 
  -8  16  12        4.21       23.50     37.65 o 
  -7  16  12       25.25       17.15     59.06 o 
  -6  16  12       17.51        4.59     35.80 o 
  -5  16  12       78.88       69.68     26.71 o 
  -4  16  12        9.77      -23.95     23.95 o 
  -3  16  12       88.22       94.76     24.43 o 
  -2  16  12        1.35        0.95     21.91 o 
  -1  16  12       37.27       54.62     18.32 o 
   0  16  12      131.74      122.79     21.12 o 
   1  16  12       10.84       -1.01     17.72 o 
   2  16  12       10.23       -8.06     19.14 o 
   3  16  12      161.56      246.34     28.03 o 
   4  16  12        9.53       -2.07     21.39 o 
   5  16  12       22.55        5.19     22.70 o 
   6  16  12       36.97       11.55     24.82 o 
   7  16  12       34.48       46.10     29.52 o 
  -7  17  12        0.01       19.83     55.75 o 
  -6  17  12       21.94       89.06     53.01 o 
  -5  17  12       73.67       72.29     41.18 o 
  -4  17  12      107.99       93.54     25.97 o 
  -3  17  12       79.30       32.23     44.35 o 
  -2  17  12      387.11      422.11     33.51 o 
  -1  17  12      310.81      301.30     29.40 o 
   0  17  12       19.29       19.86     21.19 o 
   1  17  12       78.18       57.31     44.22 o 
   2  17  12      217.02      232.95     36.89 o 
   3  17  12        7.77       -8.10     21.32 o 
   4  17  12       13.26       13.68     22.12 o 
   5  17  12       76.85       40.42     25.96 o 
   6  17  12       31.34       72.54     26.33 o 
   7  17  12       96.70      130.47     64.74 o 
  -7  18  12        1.77       61.99     60.74 o 
  -6  18  12       69.63       71.22     55.01 o 
  -5  18  12       27.22        9.50     34.78 o 
  -4  18  12      101.55       55.00     27.63 o 
  -3  18  12        0.05      -24.42     24.98 o 
  -2  18  12       99.71      130.95     29.22 o 
  -1  18  12       22.35        3.14     22.57 o 
   0  18  12       10.39        4.52     24.68 o 
   1  18  12       25.02       -1.69     20.15 o 
   2  18  12        8.16      -20.30     20.30 o 
   3  18  12       43.24        2.04     22.26 o 
   4  18  12        1.23       16.17     24.22 o 
   5  18  12        0.03      -25.74     25.74 o 
   6  18  12        0.20       -2.44     27.05 o 
  -6  19  12        5.44       31.31     52.01 o 
  -5  19  12       14.71        8.03     51.70 o 
  -4  19  12      193.54      172.82     41.79 o 
  -3  19  12       76.57       46.81     26.79 o 
  -2  19  12       25.28       -3.61     25.85 o 
  -1  19  12      304.69      246.98     29.30 o 
   0  19  12       96.73      100.57     23.63 o 
   1  19  12       34.60        6.14     22.45 o 
   2  19  12        4.05       21.33     22.44 o 
   3  19  12       13.11        0.52     22.23 o 
   4  19  12       18.85       26.45     25.41 o 
   5  19  12        3.26       62.75     27.83 o 
  -5  20  12      148.61      186.83     91.18 o 
  -4  20  12        6.57      -34.31     41.41 o 
  -3  20  12       11.45       29.52     28.89 o 
  -2  20  12        0.69      -25.13     26.89 o 
  -1  20  12       13.34       19.71     26.57 o 
   0  20  12        9.74       -7.63     23.38 o 
   1  20  12       32.03        2.95     33.18 o 
   2  20  12       57.93       62.59     25.51 o 
   3  20  12       17.60      -17.27     24.95 o 
   4  20  12       28.97       17.75     27.49 o 
   5  20  12       13.75        5.36     61.74 o 
  -4  21  12        2.74       30.27     37.72 o 
  -3  21  12        8.82      -35.36     35.36 o 
  -2  21  12       20.76       28.44     30.17 o 
  -1  21  12       44.68       38.11     30.37 o 
   0  21  12        5.71       -7.96     32.62 o 
   1  21  12        0.51       31.81     26.54 o 
   2  21  12        0.13       -9.65     26.12 o 
   3  21  12        2.27        0.06     26.69 o 
  -3  22  12        2.97      -37.23     39.37 o 
  -2  22  12        0.94      -10.12     40.54 o 
  -1  22  12       13.63        7.88     32.31 o 
   0  22  12       32.90       57.00     32.34 o 
   1  22  12        0.21      -26.09     26.09 o 
   2  22  12       86.82      125.19     36.33 o 
   0  23  12       42.53      102.40     58.12 o 
 -11   0  13       16.30        8.41     37.59 o 
  -9   0  13       92.88      130.34     32.68 o 
  -7   0  13      626.67      705.34     52.74 o 
  -5   0  13     1515.79     1746.19    111.70 o 
  -3   0  13       98.97       68.93     42.72 o 
  -1   0  13      112.34       94.27     17.02 o 
   1   0  13     2344.40     2044.27    127.62 o 
   3   0  13      917.88      912.54     85.82 o 
   5   0  13      329.08      480.96     55.88 o 
 -11   1  13       62.82       32.29     26.60 o 
 -10   1  13       46.55       75.05     30.16 o 
  -9   1  13       98.59      111.80     22.62 o 
  -8   1  13       10.43      -18.55     18.55 o 
  -7   1  13       11.13       -3.25     16.13 o 
  -6   1  13      102.40      101.16     29.08 o 
  -5   1  13       12.46       12.04     13.97 o 
  -4   1  13       56.44       27.49     13.05 o 
  -3   1  13       52.51       47.17     12.32 o 
  -2   1  13     1009.42     1060.41     52.41 o 
  -1   1  13       35.48       19.96      9.69 o 
   0   1  13     2995.16     2896.62    126.30 o 
   1   1  13      285.87      361.65     23.61 o 
   2   1  13     1966.90     2126.63    108.47 o 
   3   1  13      448.65      584.63     42.60 o 
   4   1  13     2210.90     2479.50    155.05 o 
   5   1  13      495.43      582.50     62.24 o 
   6   1  13      494.04      457.14     55.26 o 
  10   1  13       21.99       23.70     47.02 o 
 -11   2  13       32.61       25.27     40.17 o 
 -10   2  13       98.66      111.11     23.49 o 
  -9   2  13       11.12       20.19     21.26 o 
  -8   2  13      344.27      347.75     33.97 o 
  -7   2  13        7.07       29.56     16.76 o 
  -6   2  13      534.83      557.63     37.42 o 
  -5   2  13      655.73      741.79     37.17 o 
  -4   2  13      176.76      211.92     20.76 o 
  -3   2  13      258.39      265.88     16.14 o 
  -2   2  13      968.31     1016.17     42.10 o 
  -1   2  13      200.18      232.84     17.52 o 
   0   2  13     4101.51     4127.47    179.00 o 
   1   2  13     2320.56     2207.13     97.35 o 
   2   2  13     1275.37     1434.95     73.98 o 
   3   2  13       96.53       88.49     15.33 o 
   4   2  13      538.34      593.26     80.08 o 
   5   2  13       21.80       39.66     29.69 o 
   6   2  13       48.29       48.40     32.93 o 
   7   2  13       14.64       79.20     37.29 o 
  10   2  13       52.96       77.08     48.52 o 
 -11   3  13      111.44       71.24     39.21 o 
 -10   3  13       83.67      103.07     36.31 o 
  -9   3  13        1.81       25.05     20.58 o 
  -8   3  13       45.91       48.12     19.17 o 
  -7   3  13       67.74       69.22     17.27 o 
  -6   3  13        3.44        9.57     15.53 o 
  -5   3  13      196.50      193.01     17.63 o 
  -4   3  13      231.42      261.85     18.78 o 
  -3   3  13     2007.54     1990.04     78.96 o 
  -2   3  13      958.44      959.74     39.89 o 
  -1   3  13       19.59        1.53     13.95 o 
   0   3  13      874.71      893.93     41.62 o 
   1   3  13        8.61       22.75     11.32 o 
   2   3  13      258.65      225.25     18.31 o 
   3   3  13      197.17      170.34     17.54 o 
   4   3  13        2.35       -5.13     18.52 o 
   5   3  13      546.92      454.27     52.01 o 
   6   3  13       81.77       54.13     33.80 o 
   7   3  13       77.88       12.60     36.67 o 
   9   3  13       55.87      -19.08     41.66 o 
  10   3  13       43.69       59.50     50.89 o 
 -11   4  13        1.16       -4.07     38.16 o 
 -10   4  13       10.90       36.83     23.66 o 
  -9   4  13      159.24      119.60     34.12 o 
  -8   4  13        6.36       -2.73     18.51 o 
  -7   4  13       39.93       13.49     16.99 o 
  -6   4  13        6.57        3.79     16.11 o 
  -5   4  13        4.79        7.41     14.39 o 
  -4   4  13       76.23       50.37     13.34 o 
  -3   4  13     1926.38     1857.07     73.70 o 
  -2   4  13      152.69      123.46     17.32 o 
  -1   4  13     1658.52     1619.10     72.46 o 
   0   4  13      228.73      187.88     14.91 o 
   1   4  13      697.04      710.91     34.71 o 
   2   4  13        8.08       22.63     11.70 o 
   3   4  13       41.06       16.33     15.13 o 
   4   4  13        1.48       25.59     20.15 o 
   5   4  13      286.46      355.07     96.11 o 
   6   4  13      136.48       66.36     34.68 o 
   7   4  13      694.94      642.87     69.97 o 
   8   4  13      131.53       39.01     60.74 o 
   9   4  13      337.90      374.94     63.74 o 
  10   4  13      112.23      137.33     55.75 o 
 -11   5  13        1.74       61.12     55.75 o 
 -10   5  13       33.15       30.46     23.89 o 
  -9   5  13        4.23      -20.98     20.98 o 
  -8   5  13       22.10       23.86     18.75 o 
  -7   5  13        6.23      -15.18     17.52 o 
  -6   5  13      433.26      392.42     35.99 o 
  -5   5  13      113.47      136.67     16.91 o 
  -4   5  13     3132.54     3265.25    142.78 o 
  -3   5  13      245.68      279.67     18.63 o 
  -2   5  13     2564.25     2564.20    101.12 o 
  -1   5  13        2.95        0.26     10.72 o 
   0   5  13     5102.41     5005.94    216.30 o 
   1   5  13      274.57      277.92     18.44 o 
   2   5  13        7.34       -1.78     14.63 o 
   3   5  13     1021.00      998.33     85.58 o 
   4   5  13       12.68       20.70     16.98 o 
   5   5  13       13.65       42.64     22.50 o 
   6   5  13       92.88       47.21     22.64 o 
   7   5  13       18.23       33.11     27.80 o 
   8   5  13       66.54      139.42     38.42 o 
   9   5  13        0.89      -43.16     50.77 o 
  10   5  13        0.07      -27.19     47.15 o 
 -10   6  13        0.09       32.71     24.75 o 
  -9   6  13        5.32      -20.79     20.79 o 
  -8   6  13       18.64        5.64     19.45 o 
  -7   6  13       43.13       29.24     18.14 o 
  -6   6  13      139.44       87.90     17.23 o 
  -5   6  13       39.67       20.23     27.22 o 
  -4   6  13       30.66        6.78     15.39 o 
  -3   6  13      681.01      759.04     37.48 o 
  -2   6  13       26.82       40.39     10.95 o 
  -1   6  13        5.84       12.52     13.13 o 
   0   6  13       73.46       76.49     11.53 o 
   1   6  13      316.24      253.86     19.51 o 
   2   6  13       80.20       84.47     16.66 o 
   3   6  13       27.73       51.04     15.26 o 
   4   6  13       81.43       66.24     16.36 o 
   5   6  13      371.12      378.40     47.39 o 
   6   6  13      864.40      970.96     91.24 o 
   7   6  13      464.02      484.31     51.18 o 
   8   6  13      419.40      483.09     47.93 o 
   9   6  13      122.84      116.33     38.01 o 
  10   6  13       57.10      -16.34     55.88 o 
 -10   7  13        7.70        3.21     23.64 o 
  -9   7  13        0.68      -21.16     21.66 o 
  -8   7  13       27.62       22.93     20.53 o 
  -7   7  13      178.05      168.73     21.38 o 
  -6   7  13       31.90       20.01     17.32 o 
  -5   7  13      553.40      669.01     55.55 o 
  -4   7  13       46.98       31.07     15.07 o 
  -3   7  13     3036.73     3293.91    143.08 o 
  -2   7  13       48.20       28.41     14.88 o 
  -1   7  13      304.42      294.31     19.89 o 
   0   7  13      217.29      222.59     15.16 o 
   1   7  13       26.80       24.65     13.41 o 
   2   7  13      655.98      685.86     46.25 o 
   3   7  13      770.95      802.58     40.12 o 
   4   7  13      255.35      194.53     19.11 o 
   5   7  13      532.63      569.10     53.33 o 
   6   7  13       36.04       86.19     26.01 o 
   7   7  13      289.26      318.19     31.21 o 
   8   7  13       25.38       28.79     26.62 o 
   9   7  13        1.95      -29.88     34.39 o 
 -10   8  13       15.96       10.16     24.16 o 
  -9   8  13        2.90       -8.71     22.28 o 
  -8   8  13       88.80       58.55     20.25 o 
  -7   8  13      249.47      247.96     23.74 o 
  -6   8  13        0.93      -11.13     20.04 o 
  -5   8  13      195.90      155.28     35.81 o 
  -4   8  13       13.73       -1.33     14.63 o 
  -3   8  13      141.82      120.17     16.05 o 
  -2   8  13       93.42      113.40     15.54 o 
  -1   8  13        8.55       -9.62     11.24 o 
   0   8  13      115.96      109.26     14.70 o 
   1   8  13      443.92      435.55     25.76 o 
   2   8  13      148.19      116.72     16.63 o 
   3   8  13       24.63       25.34     14.81 o 
   4   8  13       60.33       74.97     24.65 o 
   5   8  13       93.52       58.52     18.34 o 
   6   8  13       67.21       50.29     19.69 o 
   7   8  13      200.33      157.07     28.22 o 
   8   8  13       68.66       75.17     28.31 o 
   9   8  13       50.36       35.90     38.10 o 
 -10   9  13       91.43       89.57     27.19 o 
  -9   9  13        7.23       23.81     24.64 o 
  -8   9  13        3.36       -3.91     20.45 o 
  -7   9  13       16.17       21.13     22.79 o 
  -6   9  13      197.05      210.25     25.05 o 
  -5   9  13       42.50       40.23     19.32 o 
  -4   9  13      189.89      204.55     19.00 o 
  -3   9  13       51.39       49.81     14.39 o 
  -2   9  13       22.84        5.81     13.16 o 
  -1   9  13      125.97       91.16     14.63 o 
   0   9  13      566.57      642.34     33.49 o 
   1   9  13        1.77        8.90     14.21 o 
   2   9  13     1793.74     1971.38     88.31 o 
   3   9  13       13.76        9.12     15.74 o 
   4   9  13      480.17      500.81     30.00 o 
   5   9  13       81.64       78.29     21.03 o 
   6   9  13      490.11      469.21     67.97 o 
   7   9  13        2.91        2.82     23.98 o 
   8   9  13       23.67       40.09     28.72 o 
   9   9  13        5.90      -14.27     34.90 o 
 -10  10  13        0.48       13.62     41.75 o 
  -9  10  13      177.75      152.58     28.70 o 
  -8  10  13       89.83       83.39     26.30 o 
  -7  10  13      252.21      297.86     29.74 o 
  -6  10  13       17.28       28.48     21.83 o 
  -5  10  13      267.79      341.60     28.80 o 
  -4  10  13       26.35       31.57     20.18 o 
  -3  10  13       54.59        4.01     14.60 o 
  -2  10  13      175.49      164.63     18.11 o 
  -1  10  13       19.42       15.60     14.11 o 
   0  10  13      279.87      270.71     35.43 o 
   1  10  13      835.91      933.09     45.35 o 
   2  10  13      294.81      296.82     22.09 o 
   3  10  13      383.07      494.98     29.85 o 
   4  10  13        6.45       -1.63     17.28 o 
   5  10  13      507.78      492.52     31.25 o 
   6  10  13       40.64       18.39     21.31 o 
   7  10  13       66.61      163.83     26.07 o 
   8  10  13       34.63       14.58     29.53 o 
   9  10  13        8.28      -33.64     33.64 o 
  -9  11  13      124.47      134.00     30.43 o 
  -8  11  13        7.53       17.04     25.86 o 
  -7  11  13       13.14       10.89     23.25 o 
  -6  11  13        8.96       -5.37     22.24 o 
  -5  11  13       13.82       29.22     23.12 o 
  -4  11  13        9.15      -15.28     15.28 o 
  -3  11  13       18.79       16.88     15.13 o 
  -2  11  13     1054.11     1118.56     62.08 o 
  -1  11  13      385.62      400.12     25.13 o 
   0  11  13        3.05       -8.94     15.04 o 
   1  11  13      102.55      141.16     17.24 o 
   2  11  13      650.96      687.96     36.40 o 
   3  11  13      447.86      392.73     26.44 o 
   4  11  13        9.08       -0.66     18.33 o 
   5  11  13      150.38      218.91     23.02 o 
   6  11  13       99.18       71.56     21.63 o 
   7  11  13        2.05       18.04     23.72 o 
   8  11  13        3.42       10.03     31.64 o 
   9  11  13        1.82        5.95     43.16 o 
  -9  12  13       29.68       48.01     48.86 o 
  -8  12  13      167.09      167.22     30.75 o 
  -7  12  13       14.91       17.42     25.58 o 
  -6  12  13       88.49      134.75     48.74 o 
  -5  12  13       58.81       21.38     21.91 o 
  -4  12  13        6.10       21.90     17.56 o 
  -3  12  13       87.11       48.46     20.85 o 
  -2  12  13      753.80      804.37     48.28 o 
  -1  12  13     1135.08     1032.34     49.38 o 
   0  12  13      556.64      616.29     33.24 o 
   1  12  13       12.87       -6.66     15.74 o 
   2  12  13      700.87      666.15     37.26 o 
   3  12  13      221.16      157.61     19.66 o 
   4  12  13      142.98      159.92     21.77 o 
   5  12  13        7.21      -12.85     19.39 o 
   6  12  13       41.79       24.83     22.90 o 
   7  12  13      106.63      146.81     28.12 o 
   8  12  13       10.04       -1.38     38.28 o 
  -9  13  13        2.55       22.83     56.25 o 
  -8  13  13       68.18       43.91     29.74 o 
  -7  13  13        7.74        0.87     26.47 o 
  -6  13  13        0.35      -23.19     23.19 o 
  -5  13  13        2.62       26.00     21.93 o 
  -4  13  13       23.01       34.64     21.44 o 
  -3  13  13        2.01      -11.85     21.05 o 
  -2  13  13      256.44      272.05     26.19 o 
  -1  13  13      157.53      138.27     19.00 o 
   0  13  13        9.19       -9.95     16.08 o 
   1  13  13      102.32      119.09     22.32 o 
   2  13  13       27.18       28.61     17.17 o 
   3  13  13        1.42       -4.37     17.81 o 
   4  13  13      369.12      402.95     28.41 o 
   5  13  13       28.99       -7.78     21.90 o 
   6  13  13       28.27       43.85     24.17 o 
   7  13  13       12.99       18.70     26.83 o 
   8  13  13        1.18      -28.20     28.20 o 
  -8  14  13       43.67       47.14     31.41 o 
  -7  14  13       27.17       92.44     30.02 o 
  -6  14  13       59.39       37.21     35.85 o 
  -5  14  13        0.89      -29.49     29.49 o 
  -4  14  13       11.87        4.74     21.82 o 
  -3  14  13      119.20       87.26     30.06 o 
  -2  14  13       33.16       24.88     31.06 o 
  -1  14  13      707.40      697.95     60.92 o 
   0  14  13      273.75      208.79     21.46 o 
   1  14  13      292.57      274.70     22.99 o 
   2  14  13      173.54      162.33     21.65 o 
   3  14  13      131.48      130.42     21.38 o 
   4  14  13        0.48       -8.80     20.62 o 
   5  14  13       77.80       81.88     22.77 o 
   6  14  13        6.25       -0.48     23.81 o 
   7  14  13       48.94       55.78     26.88 o 
   8  14  13        0.50       64.74     43.88 o 
  -8  15  13       10.74        4.33     56.82 o 
  -7  15  13        0.36       26.79     30.98 o 
  -6  15  13      113.51      118.67     74.40 o 
  -5  15  13       83.29       51.94     25.26 o 
  -4  15  13      134.97      133.50     25.55 o 
  -3  15  13      120.31      104.62     51.44 o 
  -2  15  13      374.50      423.76     40.65 o 
  -1  15  13      155.51      202.28     25.26 o 
   0  15  13       56.49       82.37     19.94 o 
   1  15  13       14.73        3.11     18.67 o 
   2  15  13      205.35      127.33     24.04 o 
   3  15  13      353.50      299.70     25.85 o 
   4  15  13        0.05        4.32     22.20 o 
   5  15  13      141.60      110.65     24.28 o 
   6  15  13       89.44      130.46     25.57 o 
   7  15  13        2.84      -24.40     28.77 o 
  -7  16  13       10.92       10.73     49.52 o 
  -6  16  13       30.90       -6.39     35.94 o 
  -5  16  13       92.40       71.17     28.16 o 
  -4  16  13       21.08       28.64     25.89 o 
  -3  16  13       54.06       27.12     22.53 o 
  -2  16  13        5.08      -20.91     23.05 o 
  -1  16  13       83.23       77.78     23.13 o 
   0  16  13       20.36       29.92     20.04 o 
   1  16  13       28.99        7.80     19.54 o 
   2  16  13       73.77       19.80     20.62 o 
   3  16  13       24.35       44.21     21.69 o 
   4  16  13       38.43       22.97     22.93 o 
   5  16  13        5.80      -18.48     24.21 o 
   6  16  13       84.66       84.61     27.18 o 
   7  16  13        0.02      -61.99     61.99 o 
  -7  17  13       54.04       41.91     58.50 o 
  -6  17  13       12.40       16.81     40.07 o 
  -5  17  13       92.16      116.46     30.41 o 
  -4  17  13       68.63       78.09     27.46 o 
  -3  17  13      280.39      297.28     31.64 o 
  -2  17  13      119.88      128.34     25.74 o 
  -1  17  13      158.77      208.38     28.19 o 
   0  17  13       93.53       57.72     21.47 o 
   1  17  13       17.57       43.66     21.42 o 
   2  17  13        1.52       -2.29     21.37 o 
   3  17  13        3.88       -5.88     23.45 o 
   4  17  13      143.53      121.84     25.55 o 
   5  17  13       35.38       57.50     34.35 o 
   6  17  13       67.54       48.51     27.23 o 
  -6  18  13       10.79       35.80     51.76 o 
  -5  18  13       30.71       17.51     29.73 o 
  -4  18  13        6.33      -11.15     28.18 o 
  -3  18  13       10.53       -0.70     28.62 o 
  -2  18  13        0.19       11.98     25.46 o 
  -1  18  13       62.07       34.31     24.18 o 
   0  18  13       95.00      124.88     26.87 o 
   1  18  13        3.26      -21.23     22.57 o 
   2  18  13       11.89       10.58     22.15 o 
   3  18  13        1.61       10.31     23.42 o 
   4  18  13       10.93      -24.85     24.85 o 
   5  18  13       56.32       13.22     27.19 o 
  -5  19  13       79.79       28.66     38.60 o 
  -4  19  13        9.91      -29.90     29.90 o 
  -3  19  13       41.75       43.98     28.22 o 
  -2  19  13       43.34       97.39     35.83 o 
  -1  19  13       79.89       80.73     30.27 o 
   0  19  13       12.40        8.30     27.49 o 
   1  19  13        8.82       11.44     23.49 o 
   2  19  13       20.38       13.61     24.83 o 
   3  19  13        3.80       19.20     25.38 o 
   4  19  13      124.68       93.10     27.19 o 
   5  19  13        6.14        7.11     55.51 o 
  -5  20  13        4.59       16.96     55.88 o 
  -4  20  13        1.54       82.79     41.60 o 
  -3  20  13        0.62       -1.47     31.01 o 
  -2  20  13        2.12       25.69     30.43 o 
  -1  20  13        6.99       11.48     28.59 o 
   0  20  13       98.24       50.40     29.44 o 
   1  20  13        1.38       22.10     25.55 o 
   2  20  13       19.38       -3.63     25.99 o 
   3  20  13      118.10      126.60     27.80 o 
   4  20  13        1.21      -10.73     51.76 o 
  -3  21  13        1.44      -11.06     49.08 o 
  -2  21  13       77.76       24.96     29.45 o 
  -1  21  13        1.77      -18.27     30.81 o 
   0  21  13       73.50       79.73     32.26 o 
   1  21  13        5.67       17.13     26.97 o 
   2  21  13       14.36       21.93     28.57 o 
   3  21  13       50.98       91.43     61.24 o 
  -2  22  13        1.55      -35.80     64.49 o 
  -1  22  13       33.32       63.61     57.63 o 
   0  22  13        6.46       37.42     61.99 o 
   1  22  13       61.07       67.26     43.83 o 
 -10   0  14      239.70      223.12     78.83 o 
  -8   0  14      272.34      387.24     56.88 o 
  -6   0  14       76.70       38.68     23.31 o 
  -4   0  14      251.90      247.93     31.74 o 
  -2   0  14      388.79      375.55     31.48 o 
   0   0  14    12782.21    12889.35    782.88 o 
   2   0  14      168.55      174.37     32.31 o 
   4   0  14      874.22     1005.46     96.04 o 
 -10   1  14        0.33      -15.25     24.09 o 
  -9   1  14       23.86       44.12     21.91 o 
  -8   1  14        3.79       -0.41     20.07 o 
  -7   1  14        1.58       -7.34     17.07 o 
  -6   1  14        3.51        1.40     15.21 o 
  -5   1  14       84.38       82.49     23.91 o 
  -4   1  14        2.39      -13.98     13.98 o 
  -3   1  14      625.49      712.83     35.37 o 
  -2   1  14      566.80      634.61     31.83 o 
  -1   1  14       95.65      102.22     13.45 o 
   0   1  14      241.54      212.33     18.93 o 
   1   1  14     1112.70     1169.07     69.26 o 
   2   1  14      450.34      531.66     40.21 o 
   3   1  14       81.11      181.27     31.87 o 
   4   1  14      480.37      432.90     36.25 o 
   5   1  14       13.19       36.42     31.56 o 
  10   1  14      163.55      156.16     52.51 o 
 -10   2  14        0.58        5.02     24.57 o 
  -9   2  14      132.95      121.53     24.93 o 
  -8   2  14        0.36       26.13     19.38 o 
  -7   2  14      154.60      185.09     20.44 o 
  -6   2  14        0.25        2.89     15.92 o 
  -5   2  14       15.38       27.02     15.11 o 
  -4   2  14      634.02      614.99     32.37 o 
  -3   2  14      557.24      602.67     27.61 o 
  -2   2  14      171.48      152.20     22.62 o 
  -1   2  14      851.36      881.85     41.57 o 
   0   2  14     1031.02      988.86     46.50 o 
   1   2  14      232.05      281.49     25.48 o 
   2   2  14      194.74      177.29     17.83 o 
   3   2  14       98.42       79.24     20.35 o 
   4   2  14      323.42      352.49     46.90 o 
   5   2  14      481.87      456.02     53.51 o 
   6   2  14       24.63        7.36     35.05 o 
  10   2  14      115.36      159.78     54.38 o 
 -10   3  14        5.59       30.13     29.56 o 
  -9   3  14       20.05       33.42     22.01 o 
  -8   3  14      135.48       86.62     21.26 o 
  -7   3  14       62.87       60.03     18.15 o 
  -6   3  14      141.42      130.40     18.22 o 
  -5   3  14       50.60       66.63     20.72 o 
  -4   3  14      311.08      299.80     21.05 o 
  -3   3  14      198.99      161.28     18.14 o 
  -2   3  14      273.82      217.50     22.24 o 
  -1   3  14        3.08       10.68     11.66 o 
   0   3  14      126.37      143.82     15.05 o 
   1   3  14        5.26        8.35     12.50 o 
   2   3  14       65.69       51.78     13.70 o 
   3   3  14     1516.11     1532.22     98.29 o 
   4   3  14      118.80      140.07     34.92 o 
   5   3  14      756.41      788.93     80.95 o 
   6   3  14        3.01       35.17     35.30 o 
   7   3  14      125.01       68.35     40.16 o 
   9   3  14        4.76       -5.36     50.77 o 
 -10   4  14       32.88       39.43     26.51 o 
  -9   4  14       13.36       26.48     21.52 o 
  -8   4  14       49.73       43.63     19.58 o 
  -7   4  14       59.98       81.37     25.51 o 
  -6   4  14       78.32      128.18     19.23 o 
  -5   4  14       54.26       55.18     19.36 o 
  -4   4  14       94.84       80.29     23.95 o 
  -3   4  14      165.74      184.95     19.12 o 
  -2   4  14        4.07        0.08     12.51 o 
  -1   4  14        2.80        9.40     15.90 o 
   0   4  14      109.81      143.74     14.73 o 
   1   4  14      154.88      121.46     16.50 o 
   2   4  14      508.25      499.91     38.56 o 
   3   4  14        0.76       -4.39     16.70 o 
   4   4  14      453.98      555.10     43.75 o 
   5   4  14      630.71      611.18     65.86 o 
   6   4  14      566.21      578.13     67.23 o 
   7   4  14      266.34      415.61     54.88 o 
   8   4  14      236.55      152.42     51.02 o 
   9   4  14      145.53       47.40     48.52 o 
 -10   5  14       14.33      -17.62     24.85 o 
  -9   5  14       47.99       33.64     22.44 o 
  -8   5  14       40.92       20.72     19.78 o 
  -7   5  14      435.61      455.99     29.41 o 
  -6   5  14       41.90       83.95     18.19 o 
  -5   5  14     1619.66     1814.45     81.39 o 
  -4   5  14       65.08      133.80     30.45 o 
  -3   5  14     1468.43     1517.76     68.78 o 
  -2   5  14       54.78       -0.04     12.79 o 
  -1   5  14     2881.36     2881.94    126.71 o 
   0   5  14       12.80       41.15     14.44 o 
   1   5  14       38.17       29.91     13.03 o 
   2   5  14      659.22      717.40     48.14 o 
   3   5  14      358.87      412.54     29.61 o 
   4   5  14       44.47       48.58     19.27 o 
   5   5  14      556.99      523.87     63.11 o 
   6   5  14       23.67       -7.57     42.28 o 
   7   5  14      104.42       65.44     31.97 o 
   8   5  14        0.12       13.31     32.48 o 
   9   5  14        2.70       16.84     54.51 o 
 -10   6  14       21.02       10.99     25.55 o 
  -9   6  14       35.87       47.18     22.91 o 
  -8   6  14        0.13        5.66     20.89 o 
  -7   6  14       18.29       12.07     19.44 o 
  -6   6  14        4.57       -8.43     17.08 o 
  -5   6  14        6.01       -5.47     28.99 o 
  -4   6  14       36.15       11.88     16.37 o 
  -3   6  14      106.04       88.15     16.05 o 
  -2   6  14     1508.82     1515.13     68.66 o 
  -1   6  14       13.45       10.13     11.80 o 
   0   6  14       42.92       24.31     12.37 o 
   1   6  14      360.22      400.41     28.12 o 
   2   6  14      356.03      327.97     36.12 o 
   3   6  14      131.24      144.92     36.86 o 
   4   6  14      306.39      348.83     24.98 o 
   5   6  14      245.73      287.92     37.05 o 
   6   6  14      286.93      298.47     29.72 o 
   7   6  14      320.93      399.07     85.00 o 
   8   6  14      161.41      164.14     35.84 o 
   9   6  14      140.49      288.01     66.36 o 
 -10   7  14        0.69       10.34     25.66 o 
  -9   7  14        3.47       28.40     23.54 o 
  -8   7  14       26.80       45.86     21.15 o 
  -7   7  14       26.49       44.01     22.09 o 
  -6   7  14      279.59      348.82     54.85 o 
  -5   7  14       81.71       72.67     19.55 o 
  -4   7  14      636.93      590.12     49.25 o 
  -3   7  14       76.30       49.48     16.49 o 
  -2   7  14       46.31       53.90     14.74 o 
  -1   7  14      921.94      891.32     38.29 o 
   0   7  14      110.54      120.03     16.31 o 
   1   7  14        5.18       -2.81     14.11 o 
   2   7  14      878.99      810.11     46.56 o 
   3   7  14        7.72       -2.55     16.13 o 
   4   7  14      375.74      327.79     27.74 o 
   5   7  14      427.34      419.94     28.81 o 
   6   7  14       35.58       82.99     30.53 o 
   7   7  14      144.26      170.73     29.35 o 
   8   7  14       30.02       49.47     34.64 o 
   9   7  14       53.68       72.28     38.12 o 
 -10   8  14        3.56      -29.92     38.01 o 
  -9   8  14       97.15       85.25     25.08 o 
  -8   8  14        1.90       17.22     24.74 o 
  -7   8  14       71.57       69.82     24.26 o 
  -6   8  14       13.28       16.35     21.33 o 
  -5   8  14       77.55       27.98     23.09 o 
  -4   8  14      189.74      181.02     42.46 o 
  -3   8  14        7.18        5.97     14.94 o 
  -2   8  14      619.40      534.50     29.68 o 
  -1   8  14       26.04       16.61     12.45 o 
   0   8  14      335.95      320.63     22.24 o 
   1   8  14      331.05      337.93     23.03 o 
   2   8  14      554.96      624.65     33.66 o 
   3   8  14       17.03       12.93     16.81 o 
   4   8  14      306.05      247.47     24.50 o 
   5   8  14        8.97       12.91     19.48 o 
   6   8  14      319.97      397.82     35.14 o 
   7   8  14       43.47       13.59     25.75 o 
   8   8  14      163.01      148.63     39.60 o 
   9   8  14        7.15      -17.05     39.67 o 
  -9   9  14        5.95       11.69     28.95 o 
  -8   9  14        1.88        9.26     25.94 o 
  -7   9  14        3.47       45.46     23.96 o 
  -6   9  14      130.71      115.75     24.36 o 
  -5   9  14        6.10       21.51     20.94 o 
  -4   9  14      296.74      293.62     23.28 o 
  -3   9  14        9.08       18.24     19.57 o 
  -2   9  14      668.11      518.56     32.87 o 
  -1   9  14      955.88      911.01     69.62 o 
   0   9  14       29.05       12.68     14.77 o 
   1   9  14      472.22      461.62     27.35 o 
   2   9  14      104.43      122.39     20.42 o 
   3   9  14      259.04      283.62     63.06 o 
   4   9  14      234.58      260.35     23.18 o 
   5   9  14       20.48       17.29     20.90 o 
   6   9  14       37.94       72.68     25.00 o 
   7   9  14       50.74       81.91     29.49 o 
   8   9  14        8.87      -13.44     30.05 o 
   9   9  14      101.86       36.42     53.01 o 
  -9  10  14       20.39       30.75     30.38 o 
  -8  10  14       96.36       75.92     28.52 o 
  -7  10  14       13.48       36.42     23.98 o 
  -6  10  14       76.80       91.74     34.50 o 
  -5  10  14      373.59      323.99     44.82 o 
  -4  10  14       77.43       45.80     17.41 o 
  -3  10  14       38.10       82.26     17.02 o 
  -2  10  14      339.77      366.76     28.46 o 
  -1  10  14     1139.23     1188.89     56.25 o 
   0  10  14      615.59      674.03     46.10 o 
   1  10  14       73.25       47.47     15.80 o 
   2  10  14      493.79      525.78     30.57 o 
   3  10  14      203.57      190.97     21.28 o 
   4  10  14      139.84      184.79     38.96 o 
   5  10  14       58.73      -10.64     20.13 o 
   6  10  14       24.44       23.06     23.33 o 
   7  10  14      174.34      209.09     28.27 o 
   8  10  14       25.12        7.20     31.42 o 
  -9  11  14        6.55      -14.49     31.23 o 
  -8  11  14        6.00       30.76     34.12 o 
  -7  11  14       75.78       30.63     26.57 o 
  -6  11  14      111.54      115.59     25.86 o 
  -5  11  14      109.81      119.28     23.56 o 
  -4  11  14       60.64       40.96     17.58 o 
  -3  11  14      585.12      624.99     44.99 o 
  -2  11  14        8.82       38.00     22.66 o 
  -1  11  14       23.05       -3.41     23.39 o 
   0  11  14       30.28       13.83     16.32 o 
   1  11  14      246.72      223.69     21.15 o 
   2  11  14      445.85      413.79     44.70 o 
   3  11  14        5.71       24.37     17.56 o 
   4  11  14       38.10       40.48     25.49 o 
   5  11  14        0.11       -7.40     19.86 o 
   6  11  14        0.01       23.36     22.91 o 
   7  11  14        0.21       -7.74     25.80 o 
   8  11  14        3.61        8.54     33.84 o 
  -9  12  14       19.91       71.04     42.31 o 
  -8  12  14      131.34       99.57     33.58 o 
  -7  12  14       74.56       42.93     27.03 o 
  -6  12  14       25.86       31.41     24.55 o 
  -5  12  14        3.48       13.44     22.54 o 
  -4  12  14       26.84       26.42     22.79 o 
  -3  12  14      383.06      434.42     63.45 o 
  -2  12  14       35.69       16.43     20.10 o 
  -1  12  14      315.17      422.76     60.84 o 
   0  12  14        1.60      -16.08     16.31 o 
   1  12  14      498.61      538.46     41.25 o 
   2  12  14       62.28       63.80     18.68 o 
   3  12  14       21.47       -3.86     18.85 o 
   4  12  14       31.15       44.58     24.00 o 
   5  12  14       19.07       43.23     22.35 o 
   6  12  14       32.69       32.14     23.84 o 
   7  12  14       16.30       59.11     27.55 o 
   8  12  14        0.28      -39.82     39.82 o 
  -8  13  14        0.35       34.03     30.87 o 
  -7  13  14       36.76       41.15     29.28 o 
  -6  13  14       19.52       17.02     26.54 o 
  -5  13  14       23.47       91.32     30.66 o 
  -4  13  14       40.54       48.86     23.17 o 
  -3  13  14      108.82      131.42     24.09 o 
  -2  13  14        9.29       27.02     21.49 o 
  -1  13  14       29.09       44.35     21.00 o 
   0  13  14      333.90      317.98     24.88 o 
   1  13  14      134.74      165.19     21.05 o 
   2  13  14       13.03       -2.83     18.34 o 
   3  13  14      637.04      670.46     43.23 o 
   4  13  14       34.00       43.78     20.85 o 
   5  13  14      105.66      143.11     24.77 o 
   6  13  14       14.70       10.17     24.58 o 
   7  13  14        0.14        2.45     30.40 o 
  -8  14  14        5.60      -30.70     38.99 o 
  -7  14  14       63.40      122.38     31.31 o 
  -6  14  14       10.54       62.28     26.65 o 
  -5  14  14       28.65      -31.94     31.94 o 
  -4  14  14       27.23       19.91     24.04 o 
  -3  14  14        1.68        3.98     22.84 o 
  -2  14  14       77.68       31.74     22.32 o 
  -1  14  14      128.83       95.73     41.79 o 
   0  14  14       10.84        7.51     19.32 o 
   1  14  14        8.59       24.22     18.12 o 
   2  14  14        4.75        4.48     19.11 o 
   3  14  14      103.03      108.28     22.17 o 
   4  14  14      117.62      164.25     33.45 o 
   5  14  14        2.70       -3.37     23.98 o 
   6  14  14      109.36       97.86     36.38 o 
   7  14  14        0.94       35.18     29.42 o 
  -7  15  14       67.05      117.27     33.07 o 
  -6  15  14       21.00       29.98     34.49 o 
  -5  15  14      105.10      156.56     38.20 o 
  -4  15  14        1.89      -23.51     23.51 o 
  -3  15  14      179.10      140.88     31.94 o 
  -2  15  14        7.73      -12.50     21.78 o 
  -1  15  14      190.75      172.09     37.45 o 
   0  15  14      190.94      172.63     21.97 o 
   1  15  14       81.06       18.89     20.11 o 
   2  15  14      306.51      319.21     26.47 o 
   3  15  14        1.38       -8.48     20.72 o 
   4  15  14      221.85      158.26     24.16 o 
   5  15  14       89.59       68.02     25.10 o 
   6  15  14       31.97        6.29     28.16 o 
   7  15  14        6.98       10.63     43.74 o 
  -7  16  14        3.76      -48.27     64.99 o 
  -6  16  14        8.61       16.54     39.67 o 
  -5  16  14        5.12        9.22     34.40 o 
  -4  16  14        0.37       10.35     26.08 o 
  -3  16  14       13.67      -13.20     26.09 o 
  -2  16  14      155.54      178.84     33.14 o 
  -1  16  14      116.18      149.11     45.76 o 
   0  16  14       90.47      104.36     22.02 o 
   1  16  14        1.01       -9.39     21.04 o 
   2  16  14      100.27       96.73     21.67 o 
   3  16  14        0.46      -21.22     21.22 o 
   4  16  14        0.90      -18.59     24.94 o 
   5  16  14      101.31       71.70     26.76 o 
   6  16  14        0.06       56.66     28.39 o 
  -6  17  14       36.45       47.13     38.78 o 
  -5  17  14       49.58       52.16     65.55 o 
  -4  17  14        8.38       -9.08     27.89 o 
  -3  17  14       23.70      -27.25     39.71 o 
  -2  17  14      145.36      148.39     27.51 o 
  -1  17  14       18.94      -14.50     25.39 o 
   0  17  14       14.67       14.26     22.32 o 
   1  17  14        6.51       41.99     23.15 o 
   2  17  14        7.38       11.50     21.98 o 
   3  17  14       20.55      -13.08     23.11 o 
   4  17  14       11.45       30.22     24.25 o 
   5  17  14        0.61      -14.87     27.84 o 
  -5  18  14        1.56        1.36     39.22 o 
  -4  18  14       48.92       22.91     30.74 o 
  -3  18  14       50.91       63.90     27.66 o 
  -2  18  14       47.53       42.44     27.06 o 
  -1  18  14       48.82       48.11     27.61 o 
   0  18  14       75.49       74.34     27.26 o 
   1  18  14        5.71       16.35     22.98 o 
   2  18  14        0.44      -19.88     24.41 o 
   3  18  14       28.85       -1.06     25.03 o 
   4  18  14       70.22       86.75     26.91 o 
  -4  19  14       96.80      113.98     33.28 o 
  -3  19  14        1.17       -7.44     29.04 o 
  -2  19  14       42.73       47.40     30.40 o 
  -1  19  14        6.79       26.02     27.28 o 
   0  19  14        2.54       14.37     27.73 o 
   1  19  14        0.25        9.21     24.52 o 
   2  19  14        2.36       20.76     26.83 o 
   3  19  14       65.89       65.91     28.39 o 
   4  19  14        1.26       46.77     59.62 o 
  -4  20  14       10.61      -17.59     41.93 o 
  -3  20  14       43.87       -1.16     32.45 o 
  -2  20  14       13.99       -5.01     44.21 o 
  -1  20  14       67.98       61.80     30.54 o 
   0  20  14        0.21      -14.34     30.20 o 
   1  20  14       12.28        7.84     26.83 o 
   2  20  14      110.06       99.46     29.06 o 
   3  20  14       17.68       63.36     59.75 o 
  -2  21  14        0.17       11.23     42.42 o 
  -1  21  14        1.61       25.14     37.28 o 
   0  21  14       23.06      -30.43     54.01 o 
   1  21  14        0.71        8.57     42.01 o 
  -9   0  15       40.51       53.54     33.22 o 
  -7   0  15       26.87       -0.85     26.25 o 
  -5   0  15     1273.54     1310.30    123.11 o 
  -3   0  15       37.05       21.59     33.62 o 
  -1   0  15     5642.85     5254.94    457.27 o 
   1   0  15        2.21        3.12     26.94 o 
   3   0  15      290.23      292.50     42.41 o 
 -10   1  15        9.87      -14.55     24.97 o 
  -9   1  15        3.45      -16.48     22.26 o 
  -8   1  15       12.58       31.61     20.14 o 
  -7   1  15       54.99       48.10     18.88 o 
  -6   1  15      114.99      193.09     42.74 o 
  -5   1  15        1.30        7.47     15.72 o 
  -4   1  15      148.47      147.59     19.23 o 
  -3   1  15        2.35        7.94     14.65 o 
  -2   1  15      364.47      371.59     51.51 o 
  -1   1  15      295.16      329.25     25.17 o 
   0   1  15      826.96      797.72     78.89 o 
   1   1  15     1005.07     1090.24     72.45 o 
   2   1  15        8.63       10.22     33.74 o 
   3   1  15      304.37      334.75     31.44 o 
   4   1  15       44.21       25.57     32.43 o 
   5   1  15      197.28      121.24     38.92 o 
 -10   2  15       55.48       68.72     26.70 o 
  -9   2  15       45.57       67.81     22.97 o 
  -8   2  15      104.05       64.97     21.90 o 
  -7   2  15      168.49      181.04     26.68 o 
  -6   2  15       92.41       68.74     18.63 o 
  -5   2  15      286.26      267.76     21.65 o 
  -4   2  15      440.04      531.05     32.41 o 
  -3   2  15     1105.52     1213.57     65.10 o 
  -2   2  15       73.83       96.45     21.43 o 
  -1   2  15      814.80      831.60     40.42 o 
   0   2  15      900.64      901.85     49.61 o 
   1   2  15      201.06      161.75     32.37 o 
   2   2  15      143.05      134.04     22.08 o 
   3   2  15       75.32      109.10     23.22 o 
   4   2  15      301.65      346.63     48.40 o 
   5   2  15      669.38      603.70     67.98 o 
 -10   3  15        1.11      -10.36     25.67 o 
  -9   3  15       19.72      -16.06     23.55 o 
  -8   3  15      123.65      105.08     22.59 o 
  -7   3  15      312.05      340.95     26.70 o 
  -6   3  15        1.67      -11.34     17.49 o 
  -5   3  15      898.54      732.96     38.40 o 
  -4   3  15      157.28      180.50     29.32 o 
  -3   3  15       27.91       13.36     16.40 o 
  -2   3  15      751.73      872.14     42.42 o 
  -1   3  15      662.37      693.04     35.00 o 
   0   3  15      931.10      988.05     46.84 o 
   1   3  15      455.20      481.93     54.04 o 
   2   3  15     2010.61     2016.57    128.37 o 
   3   3  15       30.76       -8.11     31.31 o 
   4   3  15      566.18      456.39     56.25 o 
   5   3  15       21.79       58.12     36.42 o 
   6   3  15      108.28       44.78     38.17 o 
   9   3  15        0.58        0.87     54.76 o 
 -10   4  15        3.03        1.36     30.30 o 
  -9   4  15       54.81       73.91     23.87 o 
  -8   4  15       21.97        8.61     21.33 o 
  -7   4  15       70.72       29.35     23.18 o 
  -6   4  15        0.13        4.58     17.85 o 
  -5   4  15       13.05       16.21     24.29 o 
  -4   4  15      201.83      260.11     30.94 o 
  -3   4  15       84.13       60.32     15.59 o 
  -2   4  15       15.43        9.00     14.24 o 
  -1   4  15      183.92      171.00     16.67 o 
   0   4  15       70.96       54.33     14.42 o 
   1   4  15      264.42      244.26     18.97 o 
   2   4  15       63.36       -4.96     25.37 o 
   3   4  15       20.16       20.83     29.44 o 
   4   4  15      250.32      303.22     44.90 o 
   5   4  15       99.57      129.97     36.80 o 
   6   4  15      327.57      301.48     50.64 o 
   7   4  15        2.56      -31.06     42.16 o 
   8   4  15       72.12       -6.36     49.52 o 
   9   4  15       37.94       38.42     51.02 o 
 -10   5  15       37.89      121.03     42.01 o 
  -9   5  15       24.77       42.83     23.94 o 
  -8   5  15      158.18      172.03     24.84 o 
  -7   5  15       18.64       40.00     20.97 o 
  -6   5  15      371.39      419.88     44.27 o 
  -5   5  15       87.73       83.42     20.63 o 
  -4   5  15      171.84      214.17     34.69 o 
  -3   5  15       25.25       41.86     15.00 o 
  -2   5  15       23.03       28.85     14.83 o 
  -1   5  15     1440.22     1483.22     67.62 o 
   0   5  15      644.52      727.68     36.69 o 
   1   5  15       18.58        9.67     17.49 o 
   2   5  15      452.16      502.95     33.47 o 
   3   5  15      285.92      326.06     26.96 o 
   4   5  15      511.50      642.49     71.47 o 
   5   5  15        5.17       -6.61     36.05 o 
   6   5  15       10.29        5.20     27.84 o 
   7   5  15       21.19       -9.08     29.93 o 
   8   5  15      114.73       50.39     51.76 o 
   9   5  15       37.96       86.81     60.87 o 
 -10   6  15       30.31        1.37     50.39 o 
  -9   6  15       13.39       31.35     24.28 o 
  -8   6  15       15.66       26.61     22.25 o 
  -7   6  15        0.78      -23.39     23.39 o 
  -6   6  15      139.42      134.04     23.16 o 
  -5   6  15        3.73      -15.10     20.36 o 
  -4   6  15      192.28      205.23     27.29 o 
  -3   6  15      540.07      582.17     31.74 o 
  -2   6  15     1278.25     1231.05     57.48 o 
  -1   6  15      196.43      183.61     17.69 o 
   0   6  15       74.19       74.02     13.86 o 
   1   6  15       16.52      -16.91     17.71 o 
   2   6  15        1.28      -14.26     17.63 o 
   3   6  15       45.66       47.40     20.31 o 
   4   6  15      291.89      298.47     24.45 o 
   5   6  15       34.51       51.32     28.89 o 
   6   6  15      303.43      266.49     37.49 o 
   7   6  15       31.87       29.22     32.70 o 
   8   6  15       77.08      102.87     36.98 o 
   9   6  15        3.84       51.89     61.12 o 
  -9   7  15       38.42       45.06     28.56 o 
  -8   7  15        0.05       27.21     26.78 o 
  -7   7  15      109.77       99.13     32.82 o 
  -6   7  15      112.10      123.05     23.42 o 
  -5   7  15       59.25        9.11     30.69 o 
  -4   7  15      155.55      123.14     22.04 o 
  -3   7  15      193.64      134.23     19.25 o 
  -2   7  15      102.98      126.77     33.64 o 
  -1   7  15      183.18      198.17     16.30 o 
   0   7  15      880.12      974.20     47.49 o 
   1   7  15      221.70      220.95     29.68 o 
   2   7  15       64.13       71.80     17.29 o 
   3   7  15      125.96      122.29     18.83 o 
   4   7  15      865.62      864.58     78.08 o 
   5   7  15       51.44       79.52     20.78 o 
   6   7  15      166.13      106.80     31.41 o 
   7   7  15      148.82      150.50     37.08 o 
   8   7  15        1.94       34.99     39.01 o 
  -9   8  15        1.67        1.33     28.71 o 
  -8   8  15       14.74        2.64     26.35 o 
  -7   8  15       84.38       55.64     38.95 o 
  -6   8  15        6.80       40.66     23.87 o 
  -5   8  15      601.77      685.46     44.04 o 
  -4   8  15       71.38       40.65     27.28 o 
  -3   8  15      766.15      682.94     43.51 o 
  -2   8  15       51.20       34.02     15.73 o 
  -1   8  15      358.46      363.76     24.41 o 
   0   8  15      389.27      357.79     24.15 o 
   1   8  15       94.85       56.77     17.27 o 
   2   8  15      238.37      272.98     32.86 o 
   3   8  15      685.57      836.74     68.32 o 
   4   8  15        0.73      -18.73     18.73 o 
   5   8  15      724.61      727.87     41.26 o 
   6   8  15       19.63       18.85     27.22 o 
   7   8  15      370.48      409.16     45.97 o 
   8   8  15        0.09       -3.63     38.89 o 
  -9   9  15        0.08       42.46     30.45 o 
  -8   9  15       12.51       -5.28     26.43 o 
  -7   9  15       51.71       12.72     26.92 o 
  -6   9  15      161.88      210.82     41.40 o 
  -5   9  15      144.22      170.09     45.97 o 
  -4   9  15      597.43      610.80     49.86 o 
  -3   9  15      375.55      410.29     27.58 o 
  -2   9  15        3.66       12.34     19.59 o 
  -1   9  15       27.99       17.79     16.00 o 
   0   9  15        2.32      -11.77     16.01 o 
   1   9  15       21.01       34.94     26.20 o 
   2   9  15      167.82      192.63     22.36 o 
   3   9  15       98.41       73.94     18.79 o 
   4   9  15       32.57       -3.74     20.71 o 
   5   9  15       35.90       21.35     21.43 o 
   6   9  15      113.71       72.05     24.70 o 
   7   9  15        3.13       -9.28     35.41 o 
   8   9  15       70.58      111.91     40.04 o 
  -9  10  15       37.08       23.13     40.49 o 
  -8  10  15        0.82      -14.34     28.55 o 
  -7  10  15       28.77        7.23     27.73 o 
  -6  10  15       61.15       24.60     34.92 o 
  -5  10  15       52.63       26.26     34.41 o 
  -4  10  15      147.71      170.21     24.21 o 
  -3  10  15      340.89      322.55     43.13 o 
  -2  10  15       66.15      100.04     27.08 o 
  -1  10  15      665.93      663.66     64.70 o 
   0  10  15        1.65       -3.06     16.57 o 
   1  10  15        5.98       10.06     16.65 o 
   2  10  15      287.57      286.21     23.67 o 
   3  10  15        3.98        7.12     19.00 o 
   4  10  15      235.08      282.55     48.36 o 
   5  10  15       83.79      124.87     24.11 o 
   6  10  15      229.98      232.19     31.45 o 
   7  10  15       41.69       14.72     30.21 o 
   8  10  15        7.70      -32.45     36.92 o 
  -8  11  15        0.75       43.80     30.58 o 
  -7  11  15      103.69       84.21     43.07 o 
  -6  11  15        2.91      -24.67     24.67 o 
  -5  11  15       68.59      112.96     24.94 o 
  -4  11  15        6.98       15.21     22.29 o 
  -3  11  15      118.04       79.78     22.02 o 
  -2  11  15      249.50      202.50     24.83 o 
  -1  11  15      669.15      616.69     40.07 o 
   0  11  15       14.01       16.24     20.16 o 
   1  11  15      744.35      780.89     74.32 o 
   2  11  15        3.03       -5.84     18.24 o 
   3  11  15      475.68      491.78     37.88 o 
   4  11  15        3.77      -18.64     20.52 o 
   5  11  15       14.31       21.42     23.28 o 
   6  11  15        3.86       37.91     24.20 o 
   7  11  15        7.20      -12.41     26.01 o 
   8  11  15        8.92      -22.09     40.73 o 
  -8  12  15       29.16       46.70     41.76 o 
  -7  12  15       49.64       50.02     28.51 o 
  -6  12  15       11.37       -3.49     26.72 o 
  -5  12  15        0.05        4.19     24.88 o 
  -4  12  15        4.43       10.27     23.36 o 
  -3  12  15        2.45       35.85     23.21 o 
  -2  12  15      511.09      554.33     75.91 o 
  -1  12  15       23.87       58.53     21.82 o 
   0  12  15       18.66       -1.97     18.87 o 
   1  12  15       10.00       18.18     18.09 o 
   2  12  15        6.24       35.14     19.21 o 
   3  12  15       43.00      -13.58     20.32 o 
   4  12  15      165.88      170.66     24.75 o 
   5  12  15       56.37       68.52     24.68 o 
   6  12  15       40.27       34.98     25.21 o 
   7  12  15        7.98        1.63     28.76 o 
  -8  13  15       39.64       -1.50     41.34 o 
  -7  13  15       22.75       15.60     30.41 o 
  -6  13  15       29.07       -9.16     27.49 o 
  -5  13  15       43.75       22.89     34.79 o 
  -4  13  15       30.64       15.36     23.77 o 
  -3  13  15      270.17      339.85     40.97 o 
  -2  13  15      195.66      254.11     28.79 o 
  -1  13  15        3.01      -15.07     21.34 o 
   0  13  15      378.34      402.43     39.36 o 
   1  13  15        0.21      -17.99     17.99 o 
   2  13  15      920.29      852.02     45.37 o 
   3  13  15       15.28       45.86     21.33 o 
   4  13  15      122.85       83.76     23.09 o 
   5  13  15      115.79       93.11     24.65 o 
   6  13  15        0.66       28.01     27.46 o 
   7  13  15       22.41       18.22     34.12 o 
  -7  14  15        9.50      -20.92     30.40 o 
  -6  14  15        7.20       32.00     35.79 o 
  -5  14  15        2.30        1.40     35.80 o 
  -4  14  15       26.20       11.78     26.39 o 
  -3  14  15        1.19       11.34     24.65 o 
  -2  14  15        7.43      -22.11     23.05 o 
  -1  14  15      123.77      135.48     25.63 o 
   0  14  15        3.83       -1.15     20.94 o 
   1  14  15       51.31       44.46     20.05 o 
   2  14  15        1.55      -19.97     19.97 o 
   3  14  15       54.85       48.52     22.07 o 
   4  14  15       41.14       25.73     23.39 o 
   5  14  15       64.21       80.81     26.41 o 
   6  14  15        4.10      -21.07     28.10 o 
  -7  15  15       22.69       38.42     67.48 o 
  -6  15  15      129.23      126.67     62.62 o 
  -5  15  15        1.84      -33.83     43.47 o 
  -4  15  15       28.26       -5.19     25.73 o 
  -3  15  15       43.85       24.23     25.62 o 
  -2  15  15      187.83      161.84     27.16 o 
  -1  15  15      118.60      125.90     26.71 o 
   0  15  15        3.71      -18.30     20.66 o 
   1  15  15      174.01      220.41     29.04 o 
   2  15  15        1.99      -14.32     22.76 o 
   3  15  15       18.29       10.94     22.79 o 
   4  15  15        7.10        9.53     24.80 o 
   5  15  15       27.42       12.19     26.15 o 
   6  15  15        6.63      -16.25     33.68 o 
  -6  16  15       13.39       26.43     43.07 o 
  -5  16  15        0.66      -10.29     39.99 o 
  -4  16  15       95.19       59.15     29.80 o 
  -3  16  15       73.56       31.80     26.12 o 
  -2  16  15      105.88       71.08     27.99 o 
  -1  16  15        0.67       15.73     25.02 o 
   0  16  15       92.65      118.24     26.93 o 
   1  16  15        1.94       11.74     22.32 o 
   2  16  15        0.96      -22.15     22.15 o 
   3  16  15       22.18        0.78     24.76 o 
   4  16  15       85.77       36.04     25.81 o 
   5  16  15        6.19       20.64     28.89 o 
  -6  17  15       16.64      -17.84     60.12 o 
  -5  17  15        8.12       -5.96     40.94 o 
  -4  17  15       32.63       39.07     29.91 o 
  -3  17  15       24.12       12.91     28.52 o 
  -2  17  15       51.62       95.85     29.10 o 
  -1  17  15       39.00       37.83     37.36 o 
   0  17  15       11.75       -9.89     26.66 o 
   1  17  15        7.78       -6.29     23.28 o 
   2  17  15        2.20        7.12     24.19 o 
   3  17  15        0.28      -24.89     24.89 o 
   4  17  15        6.74        5.31     27.66 o 
  -5  18  15       51.20      -42.91     65.23 o 
  -4  18  15       29.73       -2.56     30.77 o 
  -3  18  15      242.92      285.36     35.71 o 
  -2  18  15        0.07       21.57     30.47 o 
  -1  18  15       56.52       54.38     28.10 o 
   0  18  15       22.66       48.27     29.49 o 
   1  18  15        0.16       11.98     25.07 o 
   2  18  15       37.35       66.15     25.38 o 
   3  18  15       89.32      146.71     33.28 o 
   4  18  15       50.78       -2.62     58.12 o 
  -4  19  15       21.46      -40.38     41.72 o 
  -3  19  15        9.77      -31.49     31.49 o 
  -2  19  15        9.07       -3.38     28.84 o 
  -1  19  15        0.65       -0.52     30.54 o 
   0  19  15        2.04       15.86     30.40 o 
   1  19  15        1.37        5.13     26.74 o 
   2  19  15       47.59       50.94     27.86 o 
   3  19  15        3.58       12.47     58.00 o 
  -2  20  15       65.22       99.41     57.31 o 
  -1  20  15       15.28        1.68     41.41 o 
   0  20  15        1.59        0.36     39.98 o 
   1  20  15       26.65      -17.74     82.20 o 
  -8   0  16       26.05       18.56     31.33 o 
  -6   0  16        8.71       20.01     24.86 o 
  -4   0  16      342.22      395.27     37.70 o 
  -2   0  16      226.78      266.55     39.29 o 
   0   0  16      100.09      189.09     36.42 o 
   2   0  16     2577.98     2622.36    233.37 o 
  -9   1  16       23.36       11.97     24.35 o 
  -8   1  16       20.74       18.95     21.89 o 
  -7   1  16      105.91      118.28     22.09 o 
  -6   1  16       20.86        1.86     18.72 o 
  -5   1  16      382.28      498.11     30.35 o 
  -4   1  16      208.35      248.74     39.46 o 
  -3   1  16       13.18       26.32     18.46 o 
  -2   1  16      752.38      682.09     79.39 o 
  -1   1  16      180.83      178.99     57.38 o 
   0   1  16      660.37      682.89     59.50 o 
   1   1  16      376.20      326.37     52.14 o 
   2   1  16      916.14      914.11     63.46 o 
   3   1  16      431.09      422.93     38.98 o 
   4   1  16       63.94      104.53     38.29 o 
  -9   2  16        0.62        3.62     24.10 o 
  -8   2  16       59.47       55.73     30.39 o 
  -7   2  16        0.43        8.37     20.29 o 
  -6   2  16        3.60       -5.83     18.96 o 
  -5   2  16      212.24      221.28     21.52 o 
  -4   2  16      187.30      176.10     22.90 o 
  -3   2  16      228.57      250.34     24.96 o 
  -2   2  16       14.81       23.22     20.88 o 
  -1   2  16      378.12      356.98     52.16 o 
   0   2  16      638.42      608.75     45.02 o 
   1   2  16      654.89      783.44     55.86 o 
   2   2  16      354.15      423.30     72.03 o 
   3   2  16      267.05      250.96     43.66 o 
   4   2  16      592.60      690.51     73.22 o 
   5   2  16       76.93      100.16     40.79 o 
  -9   3  16       32.58       54.69     25.84 o 
  -8   3  16      168.45      152.88     24.44 o 
  -7   3  16        6.57       16.77     20.57 o 
  -6   3  16       71.77       22.81     18.78 o 
  -5   3  16      410.64      450.32     61.28 o 
  -4   3  16       12.45       26.37     19.09 o 
  -3   3  16     1134.12     1182.69     64.12 o 
  -2   3  16      335.37      359.43     52.64 o 
  -1   3  16     1538.03     1620.19     73.32 o 
   0   3  16     1047.23      929.33     44.90 o 
   1   3  16       94.65       74.02     29.00 o 
   2   3  16      203.46      107.39     35.80 o 
   3   3  16       38.01       -4.12     34.92 o 
   4   3  16       20.02       80.33     35.05 o 
   5   3  16       82.53       86.69     40.29 o 
  -9   4  16       18.32       17.44     24.44 o 
  -8   4  16       26.32       27.06     23.71 o 
  -7   4  16      102.75       86.20     22.40 o 
  -6   4  16      146.95      162.06     25.89 o 
  -5   4  16      161.78      140.71     22.94 o 
  -4   4  16      701.34      871.60     54.80 o 
  -3   4  16       99.47      112.75     29.46 o 
  -2   4  16     1167.88     1230.50     57.37 o 
  -1   4  16      200.56      220.02     31.86 o 
   0   4  16       35.92       44.44     15.77 o 
   1   4  16        5.17       -1.44     20.39 o 
   2   4  16       36.12       54.13     34.18 o 
   3   4  16        6.40        1.62     35.55 o 
   4   4  16       90.72      146.93     41.41 o 
   5   4  16      169.42       97.42     41.91 o 
   6   4  16        5.47       39.42     43.53 o 
   8   4  16       37.72        5.74     60.00 o 
  -9   5  16       27.09       17.63     26.09 o 
  -8   5  16       58.64       87.83     27.35 o 
  -7   5  16       51.69       60.15     28.80 o 
  -6   5  16        6.29       20.76     23.43 o 
  -5   5  16       21.37      -11.71     20.37 o 
  -4   5  16        4.97        7.94     19.17 o 
  -3   5  16       66.60       69.75     25.66 o 
  -2   5  16      247.51      239.19     39.94 o 
  -1   5  16     1054.22     1073.50     60.78 o 
   0   5  16       30.80        5.64     15.20 o 
   1   5  16       12.16       17.88     18.56 o 
   2   5  16       59.62       27.56     19.65 o 
   3   5  16      191.64      163.82     29.90 o 
   4   5  16       45.93       62.12     35.67 o 
   5   5  16      820.67      728.81     78.46 o 
   6   5  16      111.92      109.12     34.95 o 
   7   5  16      608.82      766.51     65.05 o 
   8   5  16        0.34       26.69     56.00 o 
  -9   6  16        2.32        9.99     28.79 o 
  -8   6  16        2.40       18.74     26.59 o 
  -7   6  16      277.44      310.98     31.63 o 
  -6   6  16      116.75      115.87     25.10 o 
  -5   6  16      679.99      778.10     48.38 o 
  -4   6  16      181.43      143.94     22.90 o 
  -3   6  16      693.50      723.11     43.82 o 
  -2   6  16      276.54      281.04     24.54 o 
  -1   6  16        4.32       15.30     14.19 o 
   0   6  16      127.62      126.53     33.05 o 
   1   6  16       59.37       20.21     18.77 o 
   2   6  16      137.35      172.89     39.99 o 
   3   6  16      569.20      627.36     41.40 o 
   4   6  16       40.39       50.35     32.43 o 
   5   6  16      239.48      251.17     64.05 o 
   6   6  16        9.30       -3.93     32.51 o 
   7   6  16       39.39       35.20     38.15 o 
   8   6  16        3.68      -54.76     62.12 o 
  -9   7  16       25.99        8.81     30.83 o 
  -8   7  16       56.54       36.06     29.90 o 
  -7   7  16       31.30       29.63     26.87 o 
  -6   7  16       69.59       22.48     24.01 o 
  -5   7  16       59.69       45.54     23.29 o 
  -4   7  16       22.82       12.08     20.95 o 
  -3   7  16      318.79      332.52     23.91 o 
  -2   7  16       72.51      126.83     18.50 o 
  -1   7  16       65.02       92.64     19.67 o 
   0   7  16       87.34       78.71     17.88 o 
   1   7  16        8.46       32.53     17.06 o 
   2   7  16        7.71        8.11     17.59 o 
   3   7  16       34.90       -0.53     19.91 o 
   4   7  16      296.35      367.47     50.34 o 
   5   7  16        4.14       19.27     30.64 o 
   6   7  16      345.07      374.27     43.80 o 
   7   7  16        5.38       11.07     67.17 o 
   8   7  16      109.07      113.20     59.62 o 
  -9   8  16       13.76       41.91     40.48 o 
  -8   8  16      106.33      138.26     30.50 o 
  -7   8  16       33.17       15.19     27.02 o 
  -6   8  16      470.11      490.34     38.81 o 
  -5   8  16      160.08      144.89     24.15 o 
  -4   8  16      163.68      176.92     28.71 o 
  -3   8  16      220.75      295.62     23.20 o 
  -2   8  16      241.52      194.87     23.86 o 
  -1   8  16      139.50      152.51     21.77 o 
   0   8  16      206.37      240.34     27.64 o 
   1   8  16       10.49       11.86     17.77 o 
   2   8  16      708.92      728.20     39.28 o 
   3   8  16      148.18      139.39     21.88 o 
   4   8  16      526.24      625.11     36.90 o 
   5   8  16      107.96      118.80     23.75 o 
   6   8  16      228.23      205.40     40.61 o 
   7   8  16        1.89       20.31     37.63 o 
   8   8  16       10.71       80.08     56.75 o 
  -8   9  16        5.95       26.76     29.53 o 
  -7   9  16      150.15      204.48     31.00 o 
  -6   9  16        1.39       -3.58     24.20 o 
  -5   9  16       48.97       28.54     23.85 o 
  -4   9  16       41.12       38.08     22.23 o 
  -3   9  16       35.55       15.57     26.32 o 
  -2   9  16       24.38       44.17     21.26 o 
  -1   9  16      761.63      817.04     65.43 o 
   0   9  16       53.19       38.40     18.67 o 
   1   9  16      281.40      257.18     22.43 o 
   2   9  16        2.47       -4.43     19.01 o 
   3   9  16      195.43      264.88     36.82 o 
   4   9  16       69.23       57.56     22.47 o 
   5   9  16       39.94       59.37     24.28 o 
   6   9  16        6.26       -7.21     28.82 o 
   7   9  16        7.51       41.75     38.41 o 
  -8  10  16        1.38      -16.75     30.74 o 
  -7  10  16        3.56       -4.56     29.16 o 
  -6  10  16       19.45       -2.17     28.54 o 
  -5  10  16       72.75       58.91     25.11 o 
  -4  10  16       17.06       31.44     22.97 o 
  -3  10  16        1.75       35.68     22.37 o 
  -2  10  16      388.75      359.19     30.89 o 
  -1  10  16       98.18       40.68     21.20 o 
   0  10  16      538.97      586.28     33.50 o 
   1  10  16       59.19       48.12     18.97 o 
   2  10  16      201.22      252.98     23.83 o 
   3  10  16      195.66      241.84     41.26 o 
   4  10  16      385.66      445.74     37.74 o 
   5  10  16       36.07       24.32     31.11 o 
   6  10  16        8.28      -19.29     26.90 o 
   7  10  16        3.52      -25.77     36.00 o 
  -8  11  16       53.00       86.59     59.56 o 
  -7  11  16       41.52       51.22     29.62 o 
  -6  11  16       24.82        1.04     26.34 o 
  -5  11  16        2.05       -7.74     25.08 o 
  -4  11  16        4.48       18.70     31.38 o 
  -3  11  16      196.21      248.27     32.26 o 
  -2  11  16      869.40      857.72     64.46 o 
  -1  11  16      138.62      153.46     24.66 o 
   0  11  16      679.22      716.14     40.42 o 
   1  11  16       61.41       78.23     19.24 o 
   2  11  16      585.43      646.10     46.91 o 
   3  11  16      300.56      328.31     30.36 o 
   4  11  16        2.83        5.57     23.74 o 
   5  11  16       82.76       84.68     25.95 o 
   6  11  16       18.65       23.81     27.27 o 
   7  11  16        0.29      -35.85     40.83 o 
  -7  12  16       30.36       21.69     28.95 o 
  -6  12  16        0.60      -11.79     28.33 o 
  -5  12  16        0.15       91.26     35.70 o 
  -4  12  16       43.70       62.82     32.89 o 
  -3  12  16       32.37       20.65     23.55 o 
  -2  12  16       29.91       -2.96     24.19 o 
  -1  12  16        4.69       28.74     23.67 o 
   0  12  16       28.73       30.62     20.48 o 
   1  12  16       28.23       37.26     20.56 o 
   2  12  16       38.12       18.53     19.81 o 
   3  12  16      217.77      170.36     28.82 o 
   4  12  16       97.46       92.22     24.94 o 
   5  12  16        8.66        6.96     24.29 o 
   6  12  16        5.46       17.94     26.88 o 
   7  12  16        9.74      -28.69     64.99 o 
  -7  13  16       23.51       23.79     31.93 o 
  -6  13  16       38.38       56.41     38.45 o 
  -5  13  16       58.96       62.61     36.39 o 
  -4  13  16       31.05       42.68     35.99 o 
  -3  13  16      474.68      523.67     59.16 o 
  -2  13  16        0.36       -7.21     23.42 o 
  -1  13  16      338.90      339.23     34.98 o 
   0  13  16       57.28       73.41     31.62 o 
   1  13  16      534.24      561.79     61.10 o 
   2  13  16      129.36      125.40     23.42 o 
   3  13  16        0.78      -16.90     22.09 o 
   4  13  16       41.89       43.45     28.07 o 
   5  13  16       10.88       -1.53     25.74 o 
   6  13  16       16.54       -6.34     27.28 o 
  -7  14  16        1.27        1.12     67.98 o 
  -6  14  16       38.01       19.06     40.69 o 
  -5  14  16       13.31       16.83     36.90 o 
  -4  14  16       87.60      106.32     36.77 o 
  -3  14  16        0.49       13.41     26.05 o 
  -2  14  16      121.57      176.72     59.76 o 
  -1  14  16       12.19        7.26     25.10 o 
   0  14  16       45.50        6.02     24.92 o 
   1  14  16       55.51       61.69     23.13 o 
   2  14  16        6.70        6.61     21.37 o 
   3  14  16        1.13      -13.56     22.48 o 
   4  14  16       71.87      102.56     27.04 o 
   5  14  16        2.44       25.40     26.38 o 
   6  14  16        0.11       38.79     63.74 o 
  -6  15  16        0.53        5.11     64.61 o 
  -5  15  16        5.37       24.48     38.65 o 
  -4  15  16       31.06       27.25     41.41 o 
  -3  15  16        1.20       -2.05     26.72 o 
  -2  15  16      233.25      232.55     31.05 o 
  -1  15  16       38.63       20.13     25.03 o 
   0  15  16       35.62       41.76     26.19 o 
   1  15  16        1.16        5.50     22.64 o 
   2  15  16        0.62       19.59     23.21 o 
   3  15  16        5.98        5.84     25.04 o 
   4  15  16        1.42      -11.81     26.39 o 
   5  15  16       13.85       32.31     28.54 o 
  -5  16  16      167.30      107.81     48.27 o 
  -4  16  16        0.40       12.83     39.07 o 
  -3  16  16      281.45      343.24     55.94 o 
  -2  16  16      141.65       96.99     42.64 o 
  -1  16  16        7.57      -21.49     42.77 o 
   0  16  16       18.18       16.55     26.96 o 
   1  16  16       46.28       -5.40     24.71 o 
   2  16  16       58.10       46.82     24.48 o 
   3  16  16      153.88      247.39     30.34 o 
   4  16  16        5.03       -7.57     27.70 o 
  -5  17  16       24.85        6.98     65.48 o 
  -4  17  16        0.29       32.14     32.81 o 
  -3  17  16       41.39       39.50     29.87 o 
  -2  17  16       14.39       -4.99     28.22 o 
  -1  17  16        0.50       -7.92     28.75 o 
   0  17  16        9.56       17.52     55.40 o 
   1  17  16        4.62        6.44     25.55 o 
   2  17  16        2.14      -12.13     25.82 o 
   3  17  16       23.01       20.86     27.52 o 
  -4  18  16      165.31      101.97     43.81 o 
  -3  18  16        9.82       16.00     32.38 o 
  -2  18  16       21.43       12.04     31.43 o 
  -1  18  16        0.23      -16.12     30.61 o 
   0  18  16        2.54      -25.30     31.30 o 
   1  18  16       27.65        4.25     27.20 o 
   2  18  16      175.42      178.89     43.12 o 
   3  18  16        0.24      -58.00     58.00 o 
  -2  19  16        2.88      -35.29     39.20 o 
  -1  19  16        3.95       37.13     48.08 o 
   0  19  16        2.15       17.75     38.79 o 
  -9   0  17        4.83      -20.97     35.27 o 
  -7   0  17       13.88       32.59     30.17 o 
  -5   0  17        1.71       -1.73     27.52 o 
  -3   0  17      123.55      111.88     38.17 o 
  -1   0  17      766.12      898.32     89.68 o 
   1   0  17      454.48      627.77     68.48 o 
   3   0  17      329.06      368.08     52.39 o 
  -9   1  17       27.40       39.83     26.25 o 
  -8   1  17       18.45       -0.65     25.61 o 
  -7   1  17        8.41       -7.28     21.62 o 
  -6   1  17       27.52       61.68     21.77 o 
  -5   1  17      113.81       96.15     23.39 o 
  -4   1  17      206.26      232.91     25.33 o 
  -3   1  17      469.21      498.18     34.24 o 
  -2   1  17      810.28      958.38     66.15 o 
  -1   1  17      265.71      246.01     29.57 o 
   0   1  17      797.16      738.99     80.45 o 
   1   1  17      334.17      284.55     31.53 o 
   2   1  17      476.11      576.94     45.20 o 
   3   1  17        0.40      -10.60     36.30 o 
   4   1  17       23.62        3.12     38.04 o 
  -9   2  17        5.99      -16.50     25.23 o 
  -8   2  17       15.93      -20.07     24.51 o 
  -7   2  17       15.99       35.82     21.70 o 
  -6   2  17       10.31      -21.52     21.52 o 
  -5   2  17        2.63      -10.27     20.39 o 
  -4   2  17       37.34       79.90     21.41 o 
  -3   2  17        5.37        8.58     21.59 o 
  -2   2  17      117.27      137.83     30.34 o 
  -1   2  17        3.89      -20.98     20.98 o 
   0   2  17      853.78      752.67     70.41 o 
   1   2  17        6.49       15.23     33.12 o 
   2   2  17      499.16      487.20     60.00 o 
   3   2  17        6.60       46.15     37.05 o 
   4   2  17       53.50       38.29     40.41 o 
  -9   3  17        0.33      -12.54     30.42 o 
  -8   3  17       20.36       27.19     23.82 o 
  -7   3  17        0.37      -20.67     26.31 o 
  -6   3  17       13.98       11.91     23.92 o 
  -5   3  17       28.13       67.70     22.45 o 
  -4   3  17      179.14      169.66     25.38 o 
  -3   3  17      711.65      754.21     56.48 o 
  -2   3  17      192.45      135.40     18.43 o 
  -1   3  17      299.27      299.74     26.15 o 
   0   3  17      135.67      190.01     33.18 o 
   1   3  17        9.55       15.86     22.22 o 
   2   3  17       98.53      125.11     36.17 o 
   3   3  17      228.78      228.01     42.53 o 
   4   3  17      192.44       88.56     43.28 o 
   5   3  17      549.61      579.00     71.10 o 
   8   3  17        4.22       -0.37     55.88 o 
  -9   4  17       14.10       11.35     58.12 o 
  -8   4  17       33.61       44.92     32.81 o 
  -7   4  17      250.70      275.90     37.37 o 
  -6   4  17       93.06       55.26     30.22 o 
  -5   4  17      473.14      509.34     37.21 o 
  -4   4  17       86.80       52.78     21.34 o 
  -3   4  17      152.10      166.75     25.55 o 
  -2   4  17        4.99        6.86     17.21 o 
  -1   4  17       49.35       74.00     18.01 o 
   0   4  17       12.87      -16.35     16.35 o 
   1   4  17      601.97      526.37     61.12 o 
   2   4  17       18.64       -8.48     33.18 o 
   3   4  17      395.81      382.93     56.00 o 
   4   4  17        1.63      -36.17     36.17 o 
   5   4  17       26.72       96.67     44.65 o 
   6   4  17        7.44       -2.74     45.65 o 
   7   4  17        0.26      -35.92     62.74 o 
  -8   5  17       17.49        0.14     28.06 o 
  -7   5  17       43.75       46.37     28.48 o 
  -6   5  17       30.35       32.17     24.88 o 
  -5   5  17       47.69        0.28     21.63 o 
  -4   5  17       49.21       23.75     29.68 o 
  -3   5  17        0.43      -18.25     20.41 o 
  -2   5  17      113.77       61.62     17.96 o 
  -1   5  17       51.44       23.74     17.38 o 
   0   5  17      123.43       87.58     21.12 o 
   1   5  17        4.38       14.13     20.26 o 
   2   5  17     1160.04     1263.61     85.46 o 
   3   5  17       38.53       16.96     39.66 o 
   4   5  17     1412.97     1499.65    142.44 o 
   5   5  17        8.17      -23.32     42.53 o 
   6   5  17      540.15      582.36     57.25 o 
   7   5  17       32.74       77.71     65.98 o 
  -8   6  17      103.23       99.78     37.31 o 
  -7   6  17      142.13       79.44     27.82 o 
  -6   6  17      636.45      670.49     45.10 o 
  -5   6  17      417.64      504.84     50.32 o 
  -4   6  17       70.68       54.18     25.48 o 
  -3   6  17      106.79      104.95     22.16 o 
  -2   6  17        1.86       -3.01     18.92 o 
  -1   6  17        3.82       26.96     20.57 o 
   0   6  17      213.34      193.54     24.11 o 
   1   6  17        0.21      -15.54     19.24 o 
   2   6  17      554.70      549.66     35.28 o 
   3   6  17      262.80      319.66     38.87 o 
   4   6  17       65.36       75.08     53.20 o 
   5   6  17       68.01       76.56     34.45 o 
   6   6  17       13.86        5.62     34.49 o 
   7   6  17       20.63      -17.66     39.11 o 
  -8   7  17        2.10       -0.38     29.63 o 
  -7   7  17        8.71      -14.15     39.91 o 
  -6   7  17        9.30       20.38     25.06 o 
  -5   7  17       15.55      -23.46     23.46 o 
  -4   7  17        3.57       -5.81     22.24 o 
  -3   7  17      101.08       66.51     21.90 o 
  -2   7  17       42.55       50.47     17.87 o 
  -1   7  17      127.80      118.35     32.80 o 
   0   7  17       20.01       40.48     19.37 o 
   1   7  17        7.25        2.72     19.34 o 
   2   7  17       18.87       57.50     24.11 o 
   3   7  17      276.57      320.06     31.23 o 
   4   7  17       21.09       36.55     35.28 o 
   5   7  17      286.57      285.56    104.28 o 
   6   7  17        7.45        8.40     39.29 o 
   7   7  17       72.16       35.59     40.17 o 
  -8   8  17        3.91        0.97     31.50 o 
  -7   8  17       52.51       65.29     31.91 o 
  -6   8  17       87.35      103.24     53.94 o 
  -5   8  17       82.93      112.64     26.49 o 
  -4   8  17       10.97        3.66     22.92 o 
  -3   8  17       66.46       40.30     21.61 o 
  -2   8  17       48.11       23.30     33.23 o 
  -1   8  17       68.65       12.32     21.73 o 
   0   8  17      533.07      503.17     35.21 o 
   1   8  17      171.52       79.25     20.89 o 
   2   8  17      366.25      379.27     27.68 o 
   3   8  17       53.06       38.98     22.10 o 
   4   8  17      177.90      201.67     30.08 o 
   5   8  17        5.67       51.72     36.09 o 
   6   8  17        3.91       16.70     37.61 o 
   7   8  17        9.37      -13.95     38.85 o 
  -8   9  17        8.31       -4.25     31.20 o 
  -7   9  17       39.59       -0.65     29.59 o 
  -6   9  17        2.34       20.78     39.82 o 
  -5   9  17        0.71       20.28     26.06 o 
  -4   9  17      120.45      120.34     25.80 o 
  -3   9  17        8.34       31.48     29.36 o 
  -2   9  17      593.26      616.52     65.04 o 
  -1   9  17      101.14      106.68     23.01 o 
   0   9  17      292.70      235.89     29.63 o 
   1   9  17      106.64       83.62     23.46 o 
   2   9  17      143.65      103.77     28.46 o 
   3   9  17       67.86       40.90     22.93 o 
   4   9  17       63.39       37.00     23.77 o 
   5   9  17       72.85       64.77     28.22 o 
   6   9  17       15.28      -37.58     37.58 o 
   7   9  17       61.20      160.53     55.01 o 
  -7  10  17       16.40      -15.74     36.08 o 
  -6  10  17       46.65       71.83     30.00 o 
  -5  10  17       13.42       33.98     25.75 o 
  -4  10  17       43.92       87.77     33.85 o 
  -3  10  17       27.15        7.93     24.21 o 
  -2  10  17       40.46        6.77     28.48 o 
  -1  10  17      469.63      466.96     34.97 o 
   0  10  17        7.43      -12.94     19.41 o 
   1  10  17      332.62      355.16     29.42 o 
   2  10  17        1.79       11.18     20.52 o 
   3  10  17      101.45      113.79     23.82 o 
   4  10  17       21.85       30.73     23.45 o 
   5  10  17       22.72       60.98     27.22 o 
   6  10  17       25.20       -5.97     39.56 o 
  -7  11  17        0.09       10.09     32.43 o 
  -6  11  17        1.46      -26.97     28.90 o 
  -5  11  17      106.46      116.07     37.62 o 
  -4  11  17       19.37       61.68     35.90 o 
  -3  11  17      506.33      688.54     46.07 o 
  -2  11  17       72.56       42.16     24.71 o 
  -1  11  17      191.77      299.35     41.72 o 
   0  11  17      131.97      111.72     21.19 o 
   1  11  17      245.02      269.39     34.58 o 
   2  11  17      285.54      299.35     66.34 o 
   3  11  17       71.51       29.48     23.88 o 
   4  11  17      102.85      142.07     28.80 o 
   5  11  17       49.89       91.61     48.25 o 
   6  11  17       10.11       27.01     28.50 o 
  -7  12  17        8.39      -11.41     41.50 o 
  -6  12  17        0.53      -38.37     38.37 o 
  -5  12  17       37.87       31.98     37.13 o 
  -4  12  17        0.84        1.20     36.38 o 
  -3  12  17        0.73      -25.85     25.85 o 
  -2  12  17        0.34      -24.64     24.64 o 
  -1  12  17       71.26       82.52     25.20 o 
   0  12  17       42.19      107.82     26.99 o 
   1  12  17       91.40      122.34     22.16 o 
   2  12  17       88.02      111.52     36.73 o 
   3  12  17        0.86       11.33     24.49 o 
   4  12  17        1.26       -1.28     24.26 o 
   5  12  17        6.96        5.69     28.43 o 
   6  12  17       24.46       17.12     39.72 o 
  -6  13  17       25.62       -1.73     39.08 o 
  -5  13  17       18.81       -7.38     35.85 o 
  -4  13  17      132.90      126.76     40.21 o 
  -3  13  17        9.72       65.58     27.49 o 
  -2  13  17      252.38      230.44     29.77 o 
  -1  13  17       43.55       12.96     26.52 o 
   0  13  17       29.92       -2.95     32.95 o 
   1  13  17       38.42       56.82     25.53 o 
   2  13  17       30.54       45.69     26.48 o 
   3  13  17       13.92       20.65     24.50 o 
   4  13  17       37.30       28.31     26.21 o 
   5  13  17        6.15      -17.40     27.87 o 
  -6  14  17       12.20      -25.32     65.73 o 
  -5  14  17       64.15      116.06     43.61 o 
  -4  14  17       11.72       50.81     36.68 o 
  -3  14  17       19.77       -1.26     26.92 o 
  -2  14  17      131.99      163.32     29.26 o 
  -1  14  17       47.63       75.27     26.88 o 
   0  14  17      146.25      215.07     31.78 o 
   1  14  17       69.27       80.48     23.35 o 
   2  14  17       67.41       90.26     37.11 o 
   3  14  17      193.57      234.52     31.84 o 
   4  14  17        0.25       39.81     27.98 o 
   5  14  17        2.85       -6.61     61.87 o 
  -5  15  17        7.23        0.62     62.49 o 
  -4  15  17        3.40       22.91     37.82 o 
  -3  15  17      107.35       40.38     31.15 o 
  -2  15  17       31.81        5.19     28.45 o 
  -1  15  17        2.97      -11.62     27.31 o 
   0  15  17       51.06       72.77     50.50 o 
   1  15  17        2.37       21.53     23.94 o 
   2  15  17       55.03       60.78     26.14 o 
   3  15  17        6.65      -15.47     25.16 o 
   4  15  17       98.52       73.39     33.87 o 
  -4  16  17       97.52      106.09     52.89 o 
  -3  16  17       54.24       84.93     32.12 o 
  -2  16  17       29.94       35.95     31.53 o 
  -1  16  17        0.74       -2.99     28.49 o 
   0  16  17       42.97       65.37     36.04 o 
   1  16  17       11.41       -0.75     24.97 o 
   2  16  17      169.80      196.36     48.39 o 
   3  16  17        6.07       26.93     30.83 o 
  -3  17  17       63.33       48.23     39.00 o 
  -2  17  17       21.87       23.38     31.13 o 
  -1  17  17       24.29       57.41     30.68 o 
   0  17  17       10.17       35.31     31.32 o 
   1  17  17        5.58       -4.58     31.61 o 
   2  17  17       27.13      -23.42     41.14 o 
  -1  18  17        1.43      -34.68     56.13 o 
   0  18  17        0.47      -14.34     51.89 o 
  -8   0  18        2.64       12.43     35.85 o 
  -6   0  18       35.71       75.15     33.99 o 
  -4   0  18      152.73      108.52     42.91 o 
  -2   0  18       32.45      -25.57     35.30 o 
   0   0  18      480.75      459.01     57.63 o 
   2   0  18        8.01       24.07     33.18 o 
  -8   1  18        8.70        0.78     25.25 o 
  -7   1  18       75.78       57.45     26.94 o 
  -6   1  18       54.51       64.77     24.84 o 
  -5   1  18      253.03      209.79     28.00 o 
  -4   1  18      142.61       76.27     26.89 o 
  -3   1  18      363.74      319.55     35.30 o 
  -2   1  18       19.44       55.54     25.18 o 
  -1   1  18       99.80      107.48     33.43 o 
   0   1  18        0.07       23.12     24.99 o 
   1   1  18       31.55       55.72     24.54 o 
   2   1  18       31.75       59.60     28.44 o 
   3   1  18      141.07      179.86     44.78 o 
  -8   2  18        4.66      -18.86     30.28 o 
  -7   2  18       12.63       21.83     26.16 o 
  -6   2  18       16.11      -10.48     26.29 o 
  -5   2  18        1.18       -8.98     23.50 o 
  -4   2  18      111.13      140.35     25.31 o 
  -3   2  18      254.58      261.82     40.91 o 
  -2   2  18       77.26       98.93     29.12 o 
  -1   2  18      291.58      269.44     31.27 o 
   0   2  18      188.66      201.94     27.74 o 
   1   2  18      450.25      362.06     35.67 o 
   2   2  18      364.99      511.77     61.62 o 
   3   2  18       33.54       -4.86     39.42 o 
   4   2  18      161.95      219.28     50.02 o 
  -8   3  18        1.34      -11.26     29.56 o 
  -7   3  18       28.50       21.56     27.79 o 
  -6   3  18       47.52       99.79     27.26 o 
  -5   3  18        1.33      -10.77     24.02 o 
  -4   3  18       50.75       56.57     31.41 o 
  -3   3  18       30.88       35.85     22.70 o 
  -2   3  18       78.55       57.37     25.84 o 
  -1   3  18       24.60       -3.43     35.67 o 
   0   3  18      156.81      136.66     40.48 o 
   1   3  18        2.09       54.38     38.54 o 
   2   3  18      596.06      552.19     67.36 o 
   3   3  18       14.23       44.40     41.54 o 
   4   3  18      467.75      602.95     74.09 o 
  -8   4  18       43.94       75.46     30.94 o 
  -7   4  18       87.56       62.30     27.69 o 
  -6   4  18      129.05       84.94     33.52 o 
  -5   4  18      163.50      127.16     26.41 o 
  -4   4  18        4.46       30.03     22.62 o 
  -3   4  18       42.00       66.02     22.63 o 
  -2   4  18      505.80      516.13     36.15 o 
  -1   4  18       25.28       39.35     22.65 o 
   0   4  18      984.83      955.19     95.92 o 
   1   4  18        0.84      -29.56     38.54 o 
   2   4  18      432.92      363.59     55.51 o 
   3   4  18       39.62       -6.86     40.91 o 
   4   4  18       11.51      -10.85     39.29 o 
   5   4  18        1.57      -15.47     46.15 o 
   7   4  18        5.04       45.65     63.36 o 
  -8   5  18        0.72       10.96     30.60 o 
  -7   5  18        3.40        4.73     28.38 o 
  -6   5  18        8.06       45.53     27.23 o 
  -5   5  18       33.87       14.58     24.83 o 
  -4   5  18       19.43        7.27     23.04 o 
  -3   5  18        0.33       -0.87     21.68 o 
  -2   5  18       74.65       42.15     18.79 o 
  -1   5  18        0.49      -14.36     18.69 o 
   0   5  18       26.81       61.88     28.35 o 
   1   5  18      389.04      435.69     41.57 o 
   2   5  18        3.59       16.59     40.04 o 
   3   5  18      409.27      445.92     62.49 o 
   4   5  18        5.99       23.57     45.15 o 
   5   5  18      128.30      129.97     49.77 o 
   6   5  18        6.37       17.51     40.28 o 
  -8   6  18       41.73      -14.37     76.65 o 
  -7   6  18       36.45       51.24     30.01 o 
  -6   6  18       62.01       77.26     27.18 o 
  -5   6  18       63.52       49.91     25.05 o 
  -4   6  18       14.96       24.33     23.42 o 
  -3   6  18      112.16      147.55     25.18 o 
  -2   6  18       37.52       52.65     19.31 o 
  -1   6  18      148.80      194.28     40.29 o 
   0   6  18      498.71      523.95     39.07 o 
   1   6  18      110.72       96.29     24.29 o 
   2   6  18      179.82      258.41     31.29 o 
   3   6  18       30.47       42.38     36.36 o 
   4   6  18      111.29      203.10     39.07 o 
   5   6  18       28.08       29.93     61.62 o 
   6   6  18       17.12       74.55     46.46 o 
  -8   7  18        0.00      -19.71     48.40 o 
  -7   7  18       44.73       53.85     31.90 o 
  -6   7  18       47.96       63.65     29.37 o 
  -5   7  18       64.35       52.70     25.97 o 
  -4   7  18      156.03      142.51     28.12 o 
  -3   7  18        2.42       18.52     23.43 o 
  -2   7  18       46.28       52.86     23.52 o 
  -1   7  18        0.61       -9.27     22.97 o 
   0   7  18        2.60        3.36     20.50 o 
   1   7  18       34.25       17.30     20.54 o 
   2   7  18      165.78      234.20     29.70 o 
   3   7  18       84.90      116.53     27.42 o 
   4   7  18      161.16      145.41     77.58 o 
   5   7  18      143.58      180.99     41.66 o 
   6   7  18       80.79       42.89     41.71 o 
  -7   8  18        1.01       29.93     34.46 o 
  -6   8  18       57.80       66.08     30.19 o 
  -5   8  18        6.79      -11.31     26.09 o 
  -4   8  18        9.00       12.83     30.37 o 
  -3   8  18      149.41      216.86     46.77 o 
  -2   8  18       16.56       11.21     23.56 o 
  -1   8  18      393.60      476.72     35.52 o 
   0   8  18      139.26      179.22     49.80 o 
   1   8  18      115.27      151.49     37.50 o 
   2   8  18       35.12       19.39     22.05 o 
   3   8  18       18.10        8.86     28.07 o 
   4   8  18      211.90      168.11     31.49 o 
   5   8  18       20.12       12.03     40.40 o 
   6   8  18       43.87      -34.91     41.28 o 
  -7   9  18       23.87       32.62     31.25 o 
  -6   9  18       30.40       21.69     29.80 o 
  -5   9  18       91.42      106.57     28.38 o 
  -4   9  18        9.32        6.31     32.35 o 
  -3   9  18      391.79      436.36     96.29 o 
  -2   9  18       59.70       39.47     24.70 o 
  -1   9  18        1.29        8.45     22.99 o 
   0   9  18      189.94      183.65     27.87 o 
   1   9  18       13.15      -12.15     21.27 o 
   2   9  18       63.91       86.88     23.60 o 
   3   9  18      251.08      284.08     29.33 o 
   4   9  18      103.49      108.90     30.90 o 
   5   9  18      125.44      112.37     40.61 o 
   6   9  18       46.18       47.95     40.41 o 
  -7  10  18       25.93       76.71     53.14 o 
  -6  10  18        1.23      -15.86     29.21 o 
  -5  10  18       13.12       -9.44     36.08 o 
  -4  10  18       21.33       15.72     32.63 o 
  -3  10  18        1.42        5.39     32.95 o 
  -2  10  18       36.79       29.14     25.30 o 
  -1  10  18       25.45       49.47     25.82 o 
   0  10  18       41.20       30.73     25.15 o 
   1  10  18        7.67       -2.60     21.54 o 
   2  10  18        3.39       48.70     22.20 o 
   3  10  18        6.13      -15.78     24.24 o 
   4  10  18       35.11       15.04     25.38 o 
   5  10  18        0.93       20.93     33.86 o 
   6  10  18       86.12       75.96     57.75 o 
  -6  11  18       31.19       72.57     44.03 o 
  -5  11  18       48.95       -1.05     39.73 o 
  -4  11  18       67.76      100.53     37.08 o 
  -3  11  18        3.51       34.47     34.20 o 
  -2  11  18       42.52       53.61     26.62 o 
  -1  11  18      101.33       90.45     28.11 o 
   0  11  18        1.46        8.93     25.69 o 
   1  11  18       22.35       16.29     21.53 o 
   2  11  18      176.44      174.94     26.75 o 
   3  11  18        3.82       -6.82     24.15 o 
   4  11  18       72.71      102.18     26.84 o 
   5  11  18        3.38       14.93     36.56 o 
  -6  12  18        3.38      -63.24     63.24 o 
  -5  12  18        5.47       17.26     36.95 o 
  -4  12  18       26.41       93.51     40.31 o 
  -3  12  18       44.68       42.93     35.78 o 
  -2  12  18      305.06      369.85     43.34 o 
  -1  12  18      110.04       87.12     28.79 o 
   0  12  18      209.14      213.83     30.27 o 
   1  12  18      166.66      134.73     27.07 o 
   2  12  18       61.33       62.39     24.86 o 
   3  12  18       10.74       29.96     25.31 o 
   4  12  18        7.96       -7.60     28.40 o 
   5  12  18        3.61       -9.64     38.80 o 
  -5  13  18        7.79       20.41     40.78 o 
  -4  13  18        5.92       26.92     41.07 o 
  -3  13  18       27.99      -25.32     37.03 o 
  -2  13  18       11.55       22.91     28.23 o 
  -1  13  18        1.43      -27.23     27.23 o 
   0  13  18        9.86       21.90     27.94 o 
   1  13  18       20.89       42.30     24.59 o 
   2  13  18       77.91      126.08     26.39 o 
   3  13  18       23.66       33.46     26.30 o 
   4  13  18        5.37      -10.18     27.14 o 
  -4  14  18        0.04      -27.91     40.39 o 
  -3  14  18       72.08       47.38     39.13 o 
  -2  14  18      151.42      169.47     39.56 o 
  -1  14  18       50.78       45.26     29.66 o 
   0  14  18      136.75      130.26     31.82 o 
   1  14  18       30.12       45.83     26.16 o 
   2  14  18      148.86      185.03     36.47 o 
   3  14  18        0.15       17.29     26.34 o 
   4  14  18        0.25      -31.56     61.74 o 
  -4  15  18       18.89       28.19     59.62 o 
  -3  15  18       24.86      -15.99     32.89 o 
  -2  15  18       18.77       -6.47     30.50 o 
  -1  15  18       73.80       49.87     31.05 o 
   0  15  18        9.67        9.92     29.76 o 
   1  15  18       17.63        0.26     29.66 o 
   2  15  18        1.69       -1.84     27.30 o 
   3  15  18       88.17      145.75     44.80 o 
  -3  16  18        0.53      -49.64     53.01 o 
  -2  16  18        0.17      -23.10     29.70 o 
  -1  16  18       15.95       17.35     36.72 o 
   0  16  18        0.67       35.82     32.18 o 
   1  16  18       50.24      101.65     40.21 o 
   2  16  18        8.91      -22.64     41.89 o 
  -7   0  19        0.61       14.97     50.52 o 
  -5   0  19        9.04      -23.20     41.04 o 
  -3   0  19      105.35       60.12     39.42 o 
  -1   0  19      252.71      280.65     48.89 o 
   1   0  19       38.82       27.82     39.66 o 
  -8   1  19        6.87      -35.55     60.12 o 
  -7   1  19        6.35      -19.80     28.67 o 
  -6   1  19       49.19        2.81     33.69 o 
  -5   1  19       58.53       32.34     31.02 o 
  -4   1  19       18.63       -4.08     29.34 o 
  -3   1  19        0.11      -22.48     28.79 o 
  -2   1  19       97.60      102.66     34.55 o 
  -1   1  19       67.81       62.81     28.00 o 
   0   1  19      551.76      561.43     47.66 o 
   1   1  19       29.18       14.96     27.69 o 
   2   1  19      384.85      440.43     60.37 o 
  -8   2  19        6.33      -51.76     52.39 o 
  -7   2  19       58.86       95.06     31.30 o 
  -6   2  19        0.14        2.73     28.48 o 
  -5   2  19       83.59       76.24     31.88 o 
  -4   2  19      265.08      251.19     69.35 o 
  -3   2  19      144.84      144.54     30.82 o 
  -2   2  19      307.88      233.41     31.66 o 
  -1   2  19      103.70       76.13     28.75 o 
   0   2  19      336.84      252.38     33.83 o 
   1   2  19       72.34      107.02     43.03 o 
   2   2  19       16.33      -21.83     40.54 o 
   3   2  19        3.60      -24.57     42.91 o 
  -7   3  19       43.51       12.51     29.08 o 
  -6   3  19        3.62       32.50     27.66 o 
  -5   3  19       73.35      114.19     27.10 o 
  -4   3  19       47.42        8.48     40.72 o 
  -3   3  19        2.90       38.81     28.09 o 
  -2   3  19       66.77       46.75     25.96 o 
  -1   3  19        7.98       -1.58     26.49 o 
   0   3  19       13.70       17.21     36.30 o 
   1   3  19      455.52      409.49     56.25 o 
   2   3  19      138.44      215.29     49.77 o 
   3   3  19      149.95      135.71     47.90 o 
   4   3  19      154.68      166.64     51.02 o 
  -7   4  19        3.71       -9.42     31.03 o 
  -6   4  19       49.38       98.38     29.66 o 
  -5   4  19       24.99       39.37     25.50 o 
  -4   4  19        4.39       22.06     25.70 o 
  -3   4  19      303.26      365.29     38.64 o 
  -2   4  19        7.34       -3.50     28.07 o 
  -1   4  19      461.01      352.03     37.44 o 
   0   4  19        2.38       -6.11     40.54 o 
   1   4  19        4.22       11.35     38.17 o 
   2   4  19       35.47       36.17     40.04 o 
   3   4  19      122.13       72.09     41.66 o 
   4   4  19        4.67      -19.33     46.52 o 
  -7   5  19       13.02       13.88     30.98 o 
  -6   5  19      107.80      133.66     30.91 o 
  -5   5  19        2.95       17.32     27.04 o 
  -4   5  19      103.54      173.83     39.41 o 
  -3   5  19       62.44       92.19     25.49 o 
  -2   5  19       62.92        4.52     27.86 o 
  -1   5  19       26.92        8.94     29.77 o 
   0   5  19       43.34       22.95     38.04 o 
   1   5  19        0.75      -42.16     42.16 o 
   2   5  19       46.24       41.41     44.28 o 
   3   5  19        9.65       17.34     44.78 o 
   4   5  19       51.95       -9.35     43.53 o 
   5   5  19        7.75       76.95     59.81 o 
   6   5  19        0.98      -58.87     77.46 o 
  -7   6  19        6.49      -14.10     31.93 o 
  -6   6  19       24.79        0.04     29.65 o 
  -5   6  19        4.73        7.85     27.30 o 
  -4   6  19        2.42      -22.93     24.43 o 
  -3   6  19       99.11       92.97     25.35 o 
  -2   6  19        2.68       -3.40     39.98 o 
  -1   6  19      121.10      105.94     30.37 o 
   0   6  19       32.24       58.97     30.02 o 
   1   6  19        6.59       39.89     27.02 o 
   2   6  19      209.57      265.07     60.68 o 
   3   6  19        5.62       12.23     33.54 o 
   4   6  19      201.02      276.59     58.44 o 
   5   6  19       62.79       24.68     41.08 o 
   6   6  19       35.73        5.36     55.51 o 
  -7   7  19       61.96       70.47     62.37 o 
  -6   7  19       40.20      -11.88     30.51 o 
  -5   7  19      138.70      145.61     29.93 o 
  -4   7  19        9.30       12.99     26.16 o 
  -3   7  19       39.27       48.67     32.46 o 
  -2   7  19       43.33       80.83     47.77 o 
  -1   7  19       19.30        5.78     25.39 o 
   0   7  19      122.20      127.86     33.51 o 
   1   7  19      194.03      298.81     45.23 o 
   2   7  19      264.40      359.47     34.81 o 
   3   7  19      134.48      210.61     77.83 o 
   4   7  19      101.70      151.05     43.12 o 
   5   7  19       76.90      150.48     46.14 o 
   6   7  19       12.89       37.29     58.50 o 
  -6   8  19        3.35        8.28     31.26 o 
  -5   8  19        5.89       36.66     29.47 o 
  -4   8  19       21.41       42.71     33.05 o 
  -3   8  19        0.11       -7.75     33.55 o 
  -2   8  19       92.85      118.38     36.52 o 
  -1   8  19       63.54       90.74     26.16 o 
   0   8  19        1.45       29.77     33.64 o 
   1   8  19       48.45       43.61     27.05 o 
   2   8  19       46.80       26.60     27.92 o 
   3   8  19       65.78       79.94     31.54 o 
   4   8  19       20.68      -12.38     58.62 o 
   5   8  19       21.29       28.29     43.56 o 
  -6   9  19       44.89        4.82     31.78 o 
  -5   9  19       15.60        8.84     50.27 o 
  -4   9  19       32.14       -1.64     37.10 o 
  -3   9  19        8.59       20.36     41.79 o 
  -2   9  19       14.78        9.26     26.52 o 
  -1   9  19       57.38       97.23     27.43 o 
   0   9  19      336.44      353.90     35.16 o 
   1   9  19       29.50       34.68     24.22 o 
   2   9  19      311.15      385.42     37.08 o 
   3   9  19       28.19       59.20     29.47 o 
   4   9  19      111.50      104.03     39.84 o 
   5   9  19       14.09        5.44     42.62 o 
  -6  10  19        2.40       64.36     57.00 o 
  -5  10  19       12.02      -18.93     44.53 o 
  -4  10  19        0.94       44.01     37.58 o 
  -3  10  19       29.86       68.98     52.51 o 
  -2  10  19      170.59      145.68     28.74 o 
  -1  10  19      216.87      120.30     28.52 o 
   0  10  19       16.20       21.12     27.07 o 
   1  10  19        9.50       -8.04     23.61 o 
   2  10  19       12.18      -20.41     24.62 o 
   3  10  19        4.92      -13.27     31.65 o 
   4  10  19        2.19       43.13     34.35 o 
   5  10  19        4.61       -5.99     51.76 o 
  -5  11  19        0.52      -33.40     40.62 o 
  -4  11  19        4.72       20.22     40.07 o 
  -3  11  19        6.07      -29.95     38.53 o 
  -2  11  19        2.38      -22.71     28.64 o 
  -1  11  19       76.31       52.68     27.81 o 
   0  11  19       56.00       62.01     33.31 o 
   1  11  19       65.08       75.51     25.14 o 
   2  11  19       25.94       15.88     26.17 o 
   3  11  19       53.86       64.57     27.81 o 
   4  11  19        3.92        1.83     36.80 o 
  -4  12  19       71.04       42.99     43.66 o 
  -3  12  19      109.70       90.48     41.63 o 
  -2  12  19      163.84      213.26     33.40 o 
  -1  12  19       89.90       49.81     29.09 o 
   0  12  19      171.16      171.23     31.52 o 
   1  12  19       28.20       36.89     28.22 o 
   2  12  19       82.94      111.45     27.65 o 
   3  12  19       13.85       -4.92     27.69 o 
   4  12  19        0.17      -32.58     45.58 o 
  -4  13  19       20.43      -27.94     61.74 o 
  -3  13  19        0.04       30.05     37.87 o 
  -2  13  19        0.12      -29.90     29.90 o 
  -1  13  19       78.13       97.07     30.89 o 
   0  13  19       14.14      -17.83     29.03 o 
   1  13  19        2.91       -9.76     29.77 o 
   2  13  19        1.16      -27.90     27.90 o 
   3  13  19        3.81      -20.04     40.63 o 
  -3  14  19       60.92      -16.84     60.00 o 
  -2  14  19       12.49      -10.12     30.17 o 
  -1  14  19       54.60       45.99     31.69 o 
   0  14  19       14.54       -1.18     29.05 o 
   1  14  19       29.48        3.84     31.69 o 
   2  14  19        4.26      -20.22     41.85 o 
  -2  15  19        7.53       13.35     49.77 o 
  -1  15  19        5.71       35.57     39.10 o 
   0  15  19        0.08        6.27     38.38 o 
  -6   0  20      153.70      212.42     57.25 o 
  -4   0  20      445.78      495.56     66.86 o 
  -2   0  20      284.08      361.97     55.63 o 
   0   0  20      150.50      129.97     41.54 o 
  -6   1  20        5.70      -21.66     34.71 o 
  -5   1  20        0.24       23.71     31.89 o 
  -4   1  20        4.62      -17.01     31.37 o 
  -3   1  20      125.19      107.99     46.52 o 
  -2   1  20       97.36       57.23     31.52 o 
  -1   1  20      279.49      254.66     56.19 o 
   0   1  20       62.65       31.25     29.93 o 
   1   1  20       60.30       64.36     45.28 o 
   2   1  20       15.83      -27.82     42.78 o 
  -6   2  20       21.09       17.41     35.13 o 
  -5   2  20      149.17      124.43     36.84 o 
  -4   2  20       15.28        6.18     31.63 o 
  -3   2  20      263.20      301.60     38.48 o 
  -2   2  20        1.08       23.76     30.06 o 
  -1   2  20       72.14       93.75     30.50 o 
   0   2  20        4.84       45.05     29.75 o 
   1   2  20        0.24       13.22     44.40 o 
   2   2  20       10.37       21.08     45.03 o 
  -7   3  20       14.88      -23.82     63.36 o 
  -6   3  20       62.17       27.31     33.69 o 
  -5   3  20        5.80       20.03     69.91 o 
  -4   3  20        0.45       45.09     35.24 o 
  -3   3  20        7.33        5.83     30.24 o 
  -2   3  20       52.64       35.18     31.31 o 
  -1   3  20        7.34       50.06     29.60 o 
   0   3  20       17.59       21.58     44.03 o 
   1   3  20       11.84       20.21     44.53 o 
   2   3  20       45.40      111.51     44.40 o 
   3   3  20       27.26       68.10     50.52 o 
  -6   4  20        1.80       -9.65     31.67 o 
  -5   4  20        4.17      -26.52     26.97 o 
  -4   4  20      109.02      144.82     40.10 o 
  -3   4  20        1.78      -15.66     30.56 o 
  -2   4  20        5.85       -5.58     29.52 o 
  -1   4  20       39.92       59.00     42.03 o 
   0   4  20      128.42       52.39     46.65 o 
   1   4  20       42.11       -5.24     44.90 o 
   2   4  20      309.64      290.25     53.76 o 
   3   4  20       38.14       -9.35     48.27 o 
   4   4  20      364.52      473.86     71.60 o 
  -6   5  20       19.87       15.92     32.19 o 
  -5   5  20      191.17      147.36     38.18 o 
  -4   5  20        4.64       -5.89     27.06 o 
  -3   5  20        6.31       39.78     32.21 o 
  -2   5  20       15.45      -13.85     41.66 o 
  -1   5  20       37.29       78.58     46.90 o 
   0   5  20       58.32       85.94     44.03 o 
   1   5  20       52.89       18.09     42.03 o 
   2   5  20       53.90       46.77     44.28 o 
   3   5  20       87.99      119.74     51.39 o 
   4   5  20        1.28       -6.74     52.39 o 
   5   5  20       15.23       -2.00     74.46 o 
  -6   6  20        0.57      -38.46     38.46 o 
  -5   6  20       18.06       32.78     30.25 o 
  -4   6  20       23.24       32.84     28.20 o 
  -3   6  20        0.13      -16.96     34.48 o 
  -2   6  20       10.12      -13.47     43.53 o 
  -1   6  20       17.25        0.23     32.85 o 
   0   6  20      155.53      143.05     58.19 o 
   1   6  20      128.90      200.05     52.45 o 
   2   6  20      210.48      171.61     39.89 o 
   3   6  20      307.93      361.73     46.81 o 
   4   6  20      139.45      106.71     43.66 o 
   5   6  20       10.87       13.10     51.64 o 
  -6   7  20       94.03      166.73     43.82 o 
  -5   7  20       19.28       21.93     31.14 o 
  -4   7  20        4.77       32.95     37.09 o 
  -3   7  20       35.10        5.57     35.72 o 
  -2   7  20       66.02       68.15     35.54 o 
  -1   7  20       39.50       15.83     33.91 o 
   0   7  20      269.33      164.47     37.17 o 
   1   7  20       19.23       -8.06     29.47 o 
   2   7  20      134.69      186.65     40.46 o 
   3   7  20        1.46       11.82     37.05 o 
   4   7  20       13.38       45.30     41.59 o 
   5   7  20        5.34        5.74     58.00 o 
  -5   8  20       37.38       15.13     30.94 o 
  -4   8  20       26.58       31.77     37.42 o 
  -3   8  20       17.78       18.91     36.69 o 
  -2   8  20        5.97      -20.24     33.00 o 
  -1   8  20       20.62       16.62     28.61 o 
   0   8  20       21.99      -30.73     30.73 o 
   1   8  20       10.40        8.71     29.94 o 
   2   8  20        8.08       -7.50     29.28 o 
   3   8  20        5.29        2.98     38.70 o 
   4   8  20       16.26      -10.80     44.65 o 
  -5   9  20        3.33      -39.91     60.62 o 
  -4   9  20        7.79      -20.54     38.94 o 
  -3   9  20       43.92       22.00     38.43 o 
  -2   9  20        0.95       13.42     32.97 o 
  -1   9  20      241.68      270.57     58.19 o
[truncated: 8,302 more chars]
